# Supplementary material for: Patterns of microbial diversity in three aquatic ecosystems of a Caribbean island
Source: FEMS Microbiol Ecol. 2026 Mar 26;102(4):fiag031. doi: 10.1093/femsec/fiag031 (PMC13070568; doi:10.1093/femsec/fiag031)
Supplement: fiag031_Supplemental_Files [file fiag031_supplemental_files.zip]

Archive with 16 entries (16 files):
- Supplementary_FigureS1.pdf
- Supplementary_FigureS10.pdf
- Supplementary_FigureS11.pdf
- Supplementary_FigureS12.pdf
- Supplementary_FigureS13.pdf
- Supplementary_FigureS14.pdf
- Supplementary_FigureS2.pdf
- Supplementary_FigureS3.pdf
- Supplementary_FigureS4.pdf
- Supplementary_FigureS5.pdf
- Supplementary_FigureS6.pdf
- Supplementary_FigureS7.pdf
- Supplementary_FigureS8.pdf
- Supplementary_FigureS9.pdf
- Supplementary_Table1.xlsx
- Supplementary_Table2.xlsx
