# Supplementary material for: Patterns of microbial diversity in three aquatic ecosystems of a Caribbean island
Source: FEMS Microbiol Ecol. 2026 Mar 26;102(4):fiag031. doi: 10.1093/femsec/fiag031 (PMC13070568; doi:10.1093/femsec/fiag031)
Supplement: fiag031_Supplemental_Files [file fiag031_supplemental_files.zip › Supplementary_Table1.xlsx]

## Sheet: Sampling_site
Supplementary Table I: Sampling site description data, including filtrated volumes, and distances between the sampling sites and the shoreline.
Sample	Sampling_date	Sampling_season	Sample_type	Feature	Toponym	Municipality	Sampling_depth (m)	Latitude	Longitude	Distance *
PAP0015	2017-03-15	Spring	Mangrove	Mangrove fringe	Riviere Salée		1	16.2872	-61.557967	89
PAP0016	2017-03-15	Spring	Mangrove	Mangrove fringe	Riviere Salée		1	16.275483	-61.557033	86
PAP0017	2017-03-15	Spring	Mangrove	Mangrove fringe	Riviere Salée		1	16.27685	-61.560033	52
PAP0018	2017-03-15	Spring	Mangrove	Mangrove fringe	Riviere Salée		1	16.271317	-61.5485	29
PAP0019	2017-03-15	Spring	Mangrove	Mangrove fringe	Riviere Salée		1	16.25535	-61.546417	15
PAP0028	2017-03-17	Spring	Mangrove	Inland mangrove forest	Les Abymes	Cap Excellence	0.2	16.2529	-61.544133	-319
PAP0040	2017-03-19	Spring	Mangrove	Inland mangrove forest	Le Gosier	La Riviéra du Levant	0.2	16.208404	-61.504436	-250
PAP0087	2017-07-12	Summer	Mangrove	Mangrove fringe	Riviere Salée		1	16.255333	-61.546367	15
PAP0088	2017-07-12	Summer	Mangrove	Mangrove fringe	Riviere Salée		1	16.271433	-61.548217	29
PAP0089	2017-07-12	Summer	Mangrove	Mangrove fringe	Riviere Salée		1	16.276433	-61.559817	24
PAP0090	2017-07-12	Summer	Mangrove	Mangrove fringe	Riviere Salée		1	16.275017	-61.556867	80
PAP0091	2017-07-12	Summer	Mangrove	Mangrove fringe	Riviere Salée		1	16.28695	-61.55755	49
PAP0096	2017-07-15	Summer	Mangrove	Inland mangrove forest	Le Gosier	La Riviéra du Levant	0.2	16.208395	-61.504475	-248
PAP0097	2017-07-15	Summer	Mangrove	Inland mangrove forest	Les Abymes	Cap Excellence	0.2	16.25291	-61.544113	-319
PAP0001	2017-03-15	Spring	Marine	Coastal	Petit Cul-de-Sac		2	16.201583	-61.524633	1228
PAP0003	2017-03-15	Spring	Marine	Coastal	Petit Cul-de-Sac		2	16.1885	-61.55005	3360
PAP0004	2017-03-15	Spring	Marine	Coastal	Petit Cul-de-Sac		2	16.190133	-61.565	2047
PAP0006	2017-03-15	Spring	Marine	Coastal	Petit Cul-de-Sac		1	16.211633	-61.583917	290
PAP0007	2017-03-15	Spring	Marine	Coastal	Petit Cul-de-Sac		1	16.2353	-61.569467	71
PAP0008	2017-03-15	Spring	Marine	Coastal	Petit Cul-de-Sac		1	16.234967	-61.5603	25
PAP0009	2017-03-15	Spring	Marine	Coastal	Petit Cul-de-Sac		1	16.232117	-61.5565	64
PAP0010	2017-03-15	Spring	Marine	Coastal	Petit Cul-de-Sac		2	16.223233	-61.5465	46
PAP0011	2017-03-15	Spring	Marine	Coastal	Petit Cul-de-Sac		1	16.217667	-61.54	830
PAP0012	2017-03-15	Spring	Marine	Coastal	Grand Cul-de-Sac		2	16.34635	-61.573867	4370
PAP0013	2017-03-15	Spring	Marine	Coastal	Grand Cul-de-Sac		2	16.3155	-61.570033	2896
PAP0014	2017-03-15	Spring	Marine	Coastal	Grand Cul-de-Sac		2	16.29725	-61.568817	1235
PAP0020	2017-03-15	Spring	Marine	Coastal	Petit Cul-de-Sac		2	16.251617	-61.550267	31
PAP0022	2017-03-15	Spring	Marine	Coastal	Petit Cul-de-Sac		2	16.246433	-61.547783	254
PAP0023	2017-03-15	Spring	Marine	Coastal	Petit Cul-de-Sac		2	16.2359	-61.53475	24
PAP0024	2017-03-15	Spring	Marine	Coastal	Petit Cul-de-Sac		2	16.231667	-61.535533	75
PAP0031	2017-03-17	Spring	Marine	Coastal	Petit Cul-de-Sac		0.2	16.236383	-61.535	10
PAP0056	2017-03-20	Spring	Marine	Coastal	Petit Cul-de-Sac		2	16.22685	-61.53215	48
PAP0063	2017-07-11	Summer	Marine	Coastal	Petit Cul-de-Sac		2	16.22685	-61.53215	48
PAP0064	2017-07-11	Summer	Marine	Coastal	Petit Cul-de-Sac		2	16.231667	-61.535533	75
PAP0065	2017-07-11	Summer	Marine	Coastal	Petit Cul-de-Sac		2	16.235695	-61.534827	47
PAP0067	2017-07-11	Summer	Marine	Coastal	Petit Cul-de-Sac		2	16.251617	-61.550267	31
PAP0068	2017-07-11	Summer	Marine	Coastal	Petit Cul-de-Sac		2	16.246433	-61.547783	254
PAP0069	2017-07-11	Summer	Marine	Coastal	Petit Cul-de-Sac		2	16.237717	-61.542583	329
PAP0070	2017-07-11	Summer	Marine	Coastal	Petit Cul-de-Sac		2	16.225583	-61.537083	422
PAP0071	2017-07-11	Summer	Marine	Coastal	Petit Cul-de-Sac		1	16.217667	-61.54	830
PAP0072	2017-07-12	Summer	Marine	Coastal	Petit Cul-de-Sac		2	16.211017	-61.528617	529
PAP0073	2017-07-12	Summer	Marine	Coastal	Petit Cul-de-Sac		2	16.201517	-61.524583	1228
PAP0074	2017-07-12	Summer	Marine	Coastal	Petit Cul-de-Sac		2	16.191517	-61.533783	2605
PAP0075	2017-07-12	Summer	Marine	Coastal	Petit Cul-de-Sac		2	16.183717	-61.54065	4290
PAP0076	2017-07-12	Summer	Marine	Coastal	Petit Cul-de-Sac		2	16.188617	-61.54995	3358
PAP0077	2017-07-12	Summer	Marine	Coastal	Petit Cul-de-Sac		2	16.1902	-61.564667	2062
PAP0078	2017-07-12	Summer	Marine	Coastal	Petit Cul-de-Sac		2	16.189533	-61.5728	1630
PAP0080	2017-07-12	Summer	Marine	Coastal	Petit Cul-de-Sac		2	16.205267	-61.5807	262
PAP0081	2017-07-12	Summer	Marine	Coastal	Petit Cul-de-Sac		1	16.2117	-61.583483	329
PAP0082	2017-07-12	Summer	Marine	Coastal	Petit Cul-de-Sac		2	16.225133	-61.580183	642
PAP0083	2017-07-12	Summer	Marine	Coastal	Petit Cul-de-Sac		2	16.234783	-61.5691	136
PAP0084	2017-07-12	Summer	Marine	Coastal	Petit Cul-de-Sac		2	16.234333	-61.5608	100
PAP0085	2017-07-12	Summer	Marine	Coastal	Petit Cul-de-Sac		2	16.23195	-61.55655	79
PAP0086	2017-07-12	Summer	Marine	Coastal	Petit Cul-de-Sac		2	16.22345	-61.546	44
PAP0092	2017-07-12	Summer	Marine	Coastal	Grand Cul-de-Sac		2	16.302067	-61.555183	871
PAP0093	2017-07-12	Summer	Marine	Coastal	Grand Cul-de-Sac		2	16.315667	-61.57035	2946
PAP0094	2017-07-12	Summer	Marine	Coastal	Grand Cul-de-Sac		2	16.346233	-61.573683	4398
PAP0109	2017-07-15	Summer	Marine	Coastal	Petit Cul-de-Sac		0.2	16.236392	-61.534982	13
PAP0005	2017-03-15	Spring	Marine	Harbor	Petit-Bourg	Nord Basse-Terre	0.5	16.189017	-61.589433	32
PAP0021	2017-03-15	Spring	Marine	Harbor	Petit Cul-de-Sac		1.5	16.250417	-61.547933	17
PAP0057	2017-03-20	Spring	Marine	Harbor	Petit Cul-de-Sac		2	16.219167	-61.524933	30
PAP0058	2017-03-20	Spring	Marine	Harbor	Petit Cul-de-Sac		2	16.219583	-61.52835	15
PAP0059	2017-03-20	Spring	Marine	Harbor	Petit Cul-de-Sac		2	16.2226	-61.5275	5
PAP0060	2017-07-11	Summer	Marine	Harbor	Petit Cul-de-Sac		2	16.219583	-61.52835	15
PAP0061	2017-07-11	Summer	Marine	Harbor	Petit Cul-de-Sac		2	16.219167	-61.524933	30
PAP0062	2017-07-11	Summer	Marine	Harbor	Petit Cul-de-Sac		2	16.2226	-61.5275	5
PAP0079	2017-07-12	Summer	Marine	Harbor	Petit-Bourg	Nord Basse-Terre	0.5	16.1887	-61.589367	32
PAP0027	2017-03-17	Spring	Urban	Episodic rain puddle	Pointe-à-Pitre	Cap Excellence	0.02	16.251183	-61.548017	-7
PAP0032	2017-03-17	Spring	Urban	Episodic rain puddle	Pointe-à-Pitre	Cap Excellence	0.02	16.2362	-61.534617	-10
PAP0033	2017-03-17	Spring	Urban	Episodic rain puddle	Pointe-à-Pitre	Cap Excellence	0.02	16.236267	-61.534733	-12
PAP0037	2017-03-19	Spring	Urban	Episodic rain puddle	Les Abymes	Cap Excellence	0.02	16.25755	-61.5201	-2776
PAP0107	2017-07-15	Summer	Urban	Episodic rain puddle	Le Gosier	La Riviéra du Levant	0.02	16.208328	-61.504475	-250
PAP0108	2017-07-15	Summer	Urban	Episodic rain puddle	Pointe-à-Pitre	Cap Excellence	0.02	16.236258	-61.534674	-14
PAP0112	2017-07-15	Summer	Urban	Episodic rain puddle	Pointe-à-Pitre	Cap Excellence	0.02	16.247833	-61.54514	-51
PAP0113	2017-07-15	Summer	Urban	Episodic rain puddle	Pointe-à-Pitre	Cap Excellence	0.02	16.25085	-61.547527	-5
PAP0114	2017-07-15	Summer	Urban	Episodic rain puddle	Les Abymes	Cap Excellence	0.02	16.251498	-61.544634	-383
PAP0030	2017-03-17	Spring	Urban	Fountain	Pointe-à-Pitre	Cap Excellence	0.2	16.23725	-61.533833	-150
PAP0034	2017-03-17	Spring	Urban	Fountain	Pointe-à-Pitre	Cap Excellence	0.02	16.237243	-61.536371	-170
PAP0102	2017-07-15	Summer	Urban	Fountain	Pointe-à-Pitre	Cap Excellence	0.2	16.237236	-61.533863	-147
PAP0110	2017-07-15	Summer	Urban	Fountain	Pointe-à-Pitre	Cap Excellence	0.02	16.237284	-61.536371	-177
PAP0025	2017-03-17	Spring	Urban	Open pipeline network	Les Abymes	Cap Excellence	0.2	16.25195	-61.533017	-1273
PAP0026	2017-03-17	Spring	Urban	Open pipeline network	Les Abymes	Cap Excellence	0.2	16.25155	-61.5414	-624
PAP0029	2017-03-17	Spring	Urban	Open pipeline network	Les Abymes	Cap Excellence	0.2	16.251467	-61.544817	-350
PAP0035	2017-03-17	Spring	Urban	Open pipeline network	Pointe-à-Pitre	Cap Excellence	0.2	16.233633	-61.531835	-175
PAP0036	2017-03-19	Spring	Urban	Open pipeline network	Les Abymes	Cap Excellence	0.2	16.257583	-61.519917	-2780
PAP0039	2017-03-19	Spring	Urban	Open pipeline network	Le Gosier	La Riviéra du Levant	0.2	16.215538	-61.519885	-51
PAP0045	2017-03-19	Spring	Urban	Open pipeline network	Petit-Bourg	Nord Basse-Terre	0.2	16.192117	-61.5908	-24
PAP0046	2017-03-19	Spring	Urban	Open pipeline network	Petit-Bourg	Nord Basse-Terre	0.2	16.181833	-61.588017	-176
PAP0047	2017-03-19	Spring	Urban	Open pipeline network	Goyave	Nord Basse-Terre	0.02	16.136683	-61.572917	-37
PAP0049	2017-03-19	Spring	Urban	Open pipeline network	Baie Mahault	Cap Excellence	0.2	16.238096	-61.582797	-231
PAP0051	2017-03-19	Spring	Urban	Open pipeline network	Baie Mahault	Cap Excellence	0.2	16.237317	-61.56015	-230
PAP0052	2017-03-19	Spring	Urban	Open pipeline network	Baie Mahault	Cap Excellence	0.2	16.232866	-61.552586	-342
PAP0053	2017-03-19	Spring	Urban	Open pipeline network	Baie Mahault	Cap Excellence	0.2	16.227517	-61.55155	-223
PAP0054	2017-03-19	Spring	Urban	Open pipeline network	Baie Mahault	Cap Excellence	0.2	16.22765	-61.5515	-232
PAP0055	2017-03-19	Spring	Urban	Open pipeline network	Baie Mahault	Cap Excellence	0.2	16.253067	-61.55655	-445
PAP0098	2017-07-15	Summer	Urban	Open pipeline network	Pointe-à-Pitre	Cap Excellence	0.2	16.233625	-61.531829	-175
PAP0099	2017-07-15	Summer	Urban	Open pipeline network	Le Gosier	La Riviéra du Levant	0.2	16.218488	-61.517739	-370
PAP0100	2017-07-15	Summer	Urban	Open pipeline network	Les Abymes	Cap Excellence	0.2	16.251487	-61.544839	-371
PAP0101	2017-07-15	Summer	Urban	Open pipeline network	Le Gosier	La Riviéra du Levant	0.2	16.216183	-61.520368	-135
PAP0103	2017-07-15	Summer	Urban	Open pipeline network	Baie Mahault	Cap Excellence	0.2	16.235047	-61.584549	-124
PAP0104	2017-07-15	Summer	Urban	Open pipeline network	Baie Mahault	Cap Excellence	0.2	16.238154	-61.582788	-237
PAP0105	2017-07-15	Summer	Urban	Open pipeline network	Baie Mahault	Cap Excellence	0.2	16.227605	-61.551409	-243
PAP0106	2017-07-15	Summer	Urban	Open pipeline network	Le Gosier	La Riviéra du Levant	0.2	16.212293	-61.495381	-802
PAP0115	2017-07-15	Summer	Urban	Open pipeline network	Baie Mahault	Cap Excellence	0.2	16.253224	-61.555747	-445
PAP0116	2017-07-15	Summer	Urban	Open pipeline network	Baie Mahault	Cap Excellence	0.2	16.23736	-61.559875	-238
PAP0117	2017-07-15	Summer	Urban	Open pipeline network	Baie Mahault	Cap Excellence	0.2	16.232868	-61.552567	-265
PAP0118	2017-07-15	Summer	Urban	Open pipeline network	Baie Mahault	Cap Excellence	0.2	16.227652	-61.551462	-234
PAP0120	2017-07-16	Summer	Urban	Open pipeline network	Les Abymes	Cap Excellence	0.2	16.257728	-61.519781	-2803
PAP0121	2017-07-16	Summer	Urban	Open pipeline network	Les Abymes	Cap Excellence	0.2	16.251953	-61.532917	-1273
PAP0122	2017-07-16	Summer	Urban	Open pipeline network	Les Abymes	Cap Excellence	0.2	16.251526	-61.541243	-635
PAP0126	2017-07-16	Summer	Urban	Open pipeline network	Petit-Bourg	Nord Basse-Terre	0.2	16.192088	-61.59106	-49
PAP0127	2017-07-16	Summer	Urban	Open pipeline network	Petit-Bourg	Nord Basse-Terre	0.2	16.178544	-61.587299	-233
PAP0128	2017-07-16	Summer	Urban	Open pipeline network	Goyave	Nord Basse-Terre	0.02	16.136467	-61.572469	-37
PAP0038	2017-03-19	Spring	Urban	Pond	Les Abymes	Cap Excellence	0.2	16.261205	-61.515709	-3331
PAP0041	2017-03-19	Spring	Urban	Pond	Le Gosier	La Riviéra du Levant	0.2	16.217617	-61.497733	-1200
PAP0095	2017-07-15	Summer	Urban	Pond	Le Gosier	La Riviéra du Levant	0.2	16.217651	-61.497736	-1210
PAP0119	2017-07-16	Summer	Urban	Pond	Les Abymes	Cap Excellence	0.2	16.261152	-61.516217	-3280
PAP0044	2017-03-19	Spring	Urban	Street gutter	Petit-Bourg	Nord Basse-Terre	0.02	16.193067	-61.591133	-76
PAP0048	2017-03-19	Spring	Urban	Street gutter	Goyave	Nord Basse-Terre	0.02	16.133745	-61.574563	-406
PAP0111	2017-07-15	Summer	Urban	Street gutter	Pointe-à-Pitre	Cap Excellence	0.02	16.237298	-61.535541	-117
PAP0124	2017-07-16	Summer	Urban	Street gutter	Petit-Bourg	Nord Basse-Terre	0.02	16.193797	-61.591311	-115
PAP0125	2017-07-16	Summer	Urban	Street gutter	Petit-Bourg	Nord Basse-Terre	0.02	16.193052	-61.591023	-76
PAP0129	2017-07-16	Summer	Urban	Street gutter	Goyave	Nord Basse-Terre	0.02	16.133529	-61.574416	-464
* The distances correspond to the calculated distance between the sampling site and the coastline (low-tide) in meters. The negative sign indicates that the sampling site was inland, while the others correspond to distance from the sea to the coastline (i.e. they were sampled by boat).
