# Supplementary material for: Patterns of microbial diversity in three aquatic ecosystems of a Caribbean island
Source: FEMS Microbiol Ecol. 2026 Mar 26;102(4):fiag031. doi: 10.1093/femsec/fiag031 (PMC13070568; doi:10.1093/femsec/fiag031)
Supplement: fiag031_Supplemental_Files [file fiag031_supplemental_files.zip › Supplementary_Table2.xlsx]

## Sheet: Prokaryotic_OTUs
Supplementary Table II. Lists of prokaryotic OTUs, including those that were considered as putative Harmful Algae Bloom species, and indication of the compartment where an OTU was found to be differentially abundant.
OTU	Domain	Phylum	Class	Order	Family	Genus	Putative_HABS	LEfSe_environment
Otu00001	Bacteria	Cyanobacteria	Cyanobacteriia	Synechococcales	Cyanobiaceae	Synechococcus_CC9902	no	Marine
Otu00002	Bacteria	Proteobacteria	Alphaproteobacteria	Rhodobacterales	Rhodobacteraceae	HIMB11	no	Marine
Otu00003	Bacteria	Proteobacteria	Gammaproteobacteria	Burkholderiales	Comamonadaceae	Comamonadaceae_unclassified	no	Urban
Otu00004	Bacteria	Cyanobacteria	Cyanobacteriia	Synechococcales	Cyanobiaceae	Cyanobium_PCC-6307	yes	Mangrove
Otu00005	Bacteria	Proteobacteria	Gammaproteobacteria	Burkholderiales	Comamonadaceae	Comamonadaceae_unclassified	no	Urban
Otu00006	Bacteria	Proteobacteria	Alphaproteobacteria	SAR11_clade	Clade_I	Clade_Ia	no	Marine
Otu00007	Bacteria	Actinobacteriota	Acidimicrobiia	Actinomarinales	Actinomarinaceae	Candidatus_Actinomarina	no	Marine
Otu00008	Bacteria	Proteobacteria	Gammaproteobacteria	Burkholderiales	Rhodocyclaceae	C39	no	Urban
Otu00009	Bacteria	Cyanobacteria	Cyanobacteriia	Synechococcales	Cyanobiaceae	Cyanobium_PCC-6307	yes	Urban
Otu00010	Bacteria	Bacteroidota	Bacteroidia	Flavobacteriales	Cryomorphaceae	uncultured	no	Marine
Otu00011	Bacteria	Bacteroidota	Bacteroidia	Flavobacteriales	Weeksellaceae	Cloacibacterium	no	Urban
Otu00012	Bacteria	Proteobacteria	Alphaproteobacteria	Rhodobacterales	Rhodobacteraceae	Marivivens	no	Mangrove
Otu00013	Bacteria	Bacteroidota	Bacteroidia	Flavobacteriales	Flavobacteriaceae	NS5_marine_group	no	Mangrove
Otu00014	Bacteria	Bacteroidota	Bacteroidia	Flavobacteriales	Flavobacteriaceae	uncultured	no	Mangrove
Otu00015	Bacteria	Bacteroidota	Bacteroidia	Flavobacteriales	Flavobacteriaceae	NS5_marine_group	no	Mangrove
Otu00016	Bacteria	Proteobacteria	Gammaproteobacteria	Oceanospirillales	Nitrincolaceae	Marinobacterium	no	Marine
Otu00017	Bacteria	Proteobacteria	Gammaproteobacteria	Chromatiales	Chromatiales_unclassified	Chromatiales_unclassified	no	Mangrove
Otu00018	Bacteria	Proteobacteria	Gammaproteobacteria	Burkholderiales	Rhodocyclaceae	Rhodocyclaceae_unclassified	no	Urban
Otu00019	Bacteria	Bacteroidota	Bacteroidia	Flavobacteriales	Flavobacteriaceae	NS4_marine_group	no	Marine
Otu00020	Bacteria	Proteobacteria	Alphaproteobacteria	Sphingomonadales	Sphingomonadaceae	Sphingomonadaceae_unclassified	no	Urban
Otu00021	Bacteria	Proteobacteria	Alphaproteobacteria	Puniceispirillales	SAR116_clade	SAR116_clade_ge	no	Marine
Otu00022	Bacteria	Proteobacteria	Gammaproteobacteria	Burkholderiales	Comamonadaceae	Comamonadaceae_unclassified	no	Urban
Otu00023	Bacteria	Proteobacteria	Alphaproteobacteria	SAR11_clade	Clade_II	Clade_II_ge	no	Marine
Otu00024	Bacteria	Proteobacteria	Gammaproteobacteria	Burkholderiales	Burkholderiaceae	Polynucleobacter	no	Urban
Otu00025	Bacteria	Proteobacteria	Alphaproteobacteria	Puniceispirillales	SAR116_clade	SAR116_clade_unclassified	no	Marine
Otu00026	Bacteria	Proteobacteria	Gammaproteobacteria	Burkholderiales	Methylophilaceae	uncultured	no	Urban
Otu00027	Bacteria	Proteobacteria	Gammaproteobacteria	Burkholderiales	Comamonadaceae	Comamonadaceae_unclassified	no	Urban
Otu00028	Bacteria	Bacteroidota	Bacteroidia	Flavobacteriales	Flavobacteriaceae	NS4_marine_group	no	Marine
Otu00029	Bacteria	Proteobacteria	Alphaproteobacteria	Sphingomonadales	Sphingomonadaceae	Novosphingobium	no	Urban
Otu00030	Bacteria	Proteobacteria	Alphaproteobacteria	Rhodobacterales	Rhodobacteraceae	Rhodobacteraceae_unclassified	no	Mangrove
Otu00031	Bacteria	Bacteroidota	Bacteroidia	Flavobacteriales	Cryomorphaceae	uncultured	no	no
Otu00032	Bacteria	Bacteroidota	Bacteroidia	Flavobacteriales	Flavobacteriaceae	Flavobacterium	no	no
Otu00033	Bacteria	Bacteroidota	Bacteroidia	Flavobacteriales	Crocinitomicaceae	Fluviicola	no	Marine
Otu00034	Bacteria	Proteobacteria	Alphaproteobacteria	Rhodobacterales	Rhodobacteraceae	Rhodobacteraceae_unclassified	no	Urban
Otu00035	Bacteria	Proteobacteria	Gammaproteobacteria	Burkholderiales	Rhodocyclaceae	C39	no	Urban
Otu00036	Bacteria	Bacteroidota	Bacteroidia	Sphingobacteriales	NS11-12_marine_group	NS11-12_marine_group_ge	no	Mangrove
Otu00037	Bacteria	Bacteroidota	Bacteroidia	Cytophagales	Cyclobacteriaceae	Marinoscillum	no	Marine
Otu00038	Bacteria	Planctomycetota	OM190	OM190_or	OM190_fa	OM190_ge	no	Marine
Otu00039	Bacteria	Proteobacteria	Gammaproteobacteria	Burkholderiales	Methylophilaceae	OM43_clade	no	Mangrove
Otu00040	Bacteria	Bacteroidota	Bacteroidia	Flavobacteriales	Flavobacteriaceae	NS5_marine_group	no	Marine
Otu00041	Bacteria	Bacteroidota	Bacteroidia	Flavobacteriales	Flavobacteriaceae	Flavobacteriaceae_unclassified	no	Marine
Otu00042	Bacteria	Bacteroidota	Bacteroidia	Chitinophagales	Chitinophagaceae	Sediminibacterium	no	Urban
Otu00043	Bacteria	Proteobacteria	Alphaproteobacteria	SAR11_clade	Clade_III	Clade_III_ge	no	Mangrove
Otu00044	Bacteria	Cyanobacteria	Cyanobacteriia	Cyanobacteriales	Chroococcidiopsaceae	Chroococcidiopsis_PCC_7203	no	Urban
Otu00045	Bacteria	Proteobacteria	Gammaproteobacteria	Burkholderiales	Comamonadaceae	Tepidimonas	no	no
Otu00046	Bacteria	Proteobacteria	Gammaproteobacteria	Cellvibrionales	Halieaceae	OM60_NOR5_clade	no	Mangrove
Otu00047	Bacteria	Bacteroidota	Bacteroidia	Flavobacteriales	Flavobacteriaceae	NS5_marine_group	no	Marine
Otu00048	Bacteria	Bacteroidota	Bacteroidia	Cytophagales	Spirosomaceae	Pseudarcicella	no	no
Otu00049	Bacteria	Proteobacteria	Gammaproteobacteria	Xanthomonadales	Xanthomonadaceae	Silanimonas	no	Urban
Otu00050	Bacteria	Proteobacteria	Gammaproteobacteria	Burkholderiales	Chromobacteriaceae	Vogesella	no	no
Otu00051	Bacteria	Bacteroidota	Bacteroidia	Cytophagales	Cyclobacteriaceae	Algoriphagus	no	no
Otu00052	Bacteria	Verrucomicrobiota	Verrucomicrobiae	Opitutales	Puniceicoccaceae	Coraliomargarita	no	Marine
Otu00053	Archaea	Thermoplasmatota	Thermoplasmata	Marine_Group_II	Marine_Group_II_fa	Marine_Group_II_ge	no	Mangrove
Otu00054	Bacteria	Bacteroidota	Bacteroidia	Flavobacteriales	Flavobacteriaceae	NS2b_marine_group	no	Marine
Otu00055	Archaea	Thermoplasmatota	Thermoplasmata	Marine_Group_II	Marine_Group_II_fa	Marine_Group_II_ge	no	Marine
Otu00056	Bacteria	Bacteroidota	Bacteroidia	Flavobacteriales	Flavobacteriaceae	Flavobacterium	no	Urban
Otu00057	Bacteria	Bacteroidota	Bacteroidia	Flavobacteriales	NS9_marine_group	NS9_marine_group_ge	no	Marine
Otu00058	Bacteria	Firmicutes	Negativicutes	Veillonellales-Selenomonadales	Sporomusaceae	Anaerosinus	no	no
Otu00059	Bacteria	Proteobacteria	Alphaproteobacteria	Rhodobacterales	Rhodobacteraceae	Rhodobacteraceae_unclassified	no	Urban
Otu00060	Bacteria	Actinobacteriota	Actinobacteria	Micrococcales	Microbacteriaceae	Candidatus_Aquiluna	no	Mangrove
Otu00061	Bacteria	Bacteroidota	Bacteroidia	Flavobacteriales	Flavobacteriaceae	NS5_marine_group	no	Marine
Otu00062	Bacteria	Proteobacteria	Gammaproteobacteria	Enterobacterales	Enterobacteriaceae	Enterobacteriaceae_unclassified	no	Urban
Otu00063	Bacteria	Proteobacteria	Gammaproteobacteria	Cellvibrionales	Halieaceae	OM60_NOR5_clade	no	Marine
Otu00064	Bacteria	Cyanobacteria	Cyanobacteriia	Cyanobacteriales	Nostocaceae	Ancylothrix_8PC	no	no
Otu00065	Bacteria	Bacteroidota	Bacteroidia	Flavobacteriales	NS9_marine_group	NS9_marine_group_ge	no	Marine
Otu00066	Bacteria	Proteobacteria	Gammaproteobacteria	Pseudomonadales	Moraxellaceae	Acinetobacter	no	Urban
Otu00067	Bacteria	Bacteroidota	Bacteroidia	Flavobacteriales	Flavobacteriaceae	NS5_marine_group	no	Mangrove
Otu00068	Bacteria	Proteobacteria	Alphaproteobacteria	Rhodobacterales	Rhodobacteraceae	Tropicimonas	no	Mangrove
Otu00069	Bacteria	Bacteroidota	Bacteroidia	Flavobacteriales	Flavobacteriaceae	Formosa	no	Marine
Otu00070	Bacteria	Bacteroidota	Bacteroidia	Bacteroidales	Prevotellaceae	Prevotella	no	no
Otu00071	Bacteria	Proteobacteria	Alphaproteobacteria	Acetobacterales	Acetobacteraceae	Roseomonas	no	Urban
Otu00072	Bacteria	Proteobacteria	Gammaproteobacteria	Burkholderiales	Hydrogenophilaceae	Tepidiphilus	no	no
Otu00073	Bacteria	Bacteroidota	Bacteroidia	Bacteroidales	Prevotellaceae	Prevotella	no	Urban
Otu00074	Bacteria	Proteobacteria	Alphaproteobacteria	Sphingomonadales	Sphingomonadaceae	Sandaracinobacter	no	Urban
Otu00075	Bacteria	Proteobacteria	Gammaproteobacteria	SAR86_clade	SAR86_clade_fa	SAR86_clade_ge	no	Marine
Otu00076	Bacteria	Proteobacteria	Alphaproteobacteria	Rhodobacterales	Rhodobacteraceae	Rhodobacteraceae_unclassified	no	no
Otu00077	Bacteria	Marinimicrobia_SAR406_clade	Marinimicrobia_SAR406_clade_cl	Marinimicrobia_SAR406_clade_or	Marinimicrobia_SAR406_clade_fa	Marinimicrobia_SAR406_clade_ge	no	Marine
Otu00078	Bacteria	Proteobacteria	Gammaproteobacteria	Burkholderiales	Alcaligenaceae	GKS98_freshwater_group	no	Mangrove
Otu00079	Bacteria	Bacteroidota	Rhodothermia	Balneolales	Balneolaceae	Balneola	no	Marine
Otu00080	Bacteria	Proteobacteria	Gammaproteobacteria	Xanthomonadales	Xanthomonadaceae	Thermomonas	no	Urban
Otu00081	Bacteria	Proteobacteria	Alphaproteobacteria	Puniceispirillales	SAR116_clade	SAR116_clade_ge	no	Marine
Otu00082	Bacteria	Bacteroidota	Bacteroidia	Bacteroidales	Prolixibacteraceae	uncultured	no	Urban
Otu00083	Bacteria	Bacteroidota	Bacteroidia	Flavobacteriales	Flavobacteriaceae	NS5_marine_group	no	Marine
Otu00084	Bacteria	Proteobacteria	Gammaproteobacteria	Burkholderiales	Aquaspirillaceae	Rivicola	no	Urban
Otu00085	Bacteria	Actinobacteriota	Actinobacteria	Micrococcales	Microbacteriaceae	Microbacteriaceae_ge	no	Mangrove
Otu00086	Bacteria	Bacteroidota	Bacteroidia	Flavobacteriales	NS9_marine_group	NS9_marine_group_ge	no	Mangrove
Otu00087	Bacteria	Cyanobacteria	Cyanobacteriia	Cyanobacteriales	Phormidiaceae	Planktothrix_NIVA-CYA_15	yes	no
Otu00088	Bacteria	Proteobacteria	Gammaproteobacteria	Pseudomonadales	Moraxellaceae	Acinetobacter	no	no
Otu00089	Bacteria	Proteobacteria	Gammaproteobacteria	Aeromonadales	Aeromonadaceae	Tolumonas	no	no
Otu00090	Bacteria	Proteobacteria	Alphaproteobacteria	Rhodobacterales	Rhodobacteraceae	Rhodobacteraceae_unclassified	no	Urban
Otu00091	Bacteria	Bacteroidota	Bacteroidia	Cytophagales	Spirosomaceae	Spirosomaceae_unclassified	no	no
Otu00092	Bacteria	Proteobacteria	Gammaproteobacteria	Burkholderiales	Aquaspirillaceae	Aquaspirillum	no	Urban
Otu00093	Bacteria	Proteobacteria	Gammaproteobacteria	Burkholderiales	Burkholderiaceae	Limnobacter	no	no
Otu00094	Bacteria	Bacteroidota	Bacteroidia	Flavobacteriales	Flavobacteriaceae	NS5_marine_group	no	Marine
Otu00095	Bacteria	Bacteroidota	Bacteroidia	Flavobacteriales	Flavobacteriaceae	NS5_marine_group	no	Marine
Otu00096	Bacteria	Bacteroidota	Bacteroidia	Chitinophagales	Chitinophagaceae	Aurantisolimonas	no	no
Otu00097	Bacteria	Proteobacteria	Gammaproteobacteria	Burkholderiales	Comamonadaceae	Comamonadaceae_unclassified	no	Urban
Otu00098	Bacteria	Cyanobacteria	Cyanobacteriia	Synechococcales	Cyanobiaceae	Synechococcus_CC9902	no	Marine
Otu00099	Bacteria	Proteobacteria	Alphaproteobacteria	Rhodobacterales	Rhodobacteraceae	Rhodobacteraceae_unclassified	no	no
Otu00100	Bacteria	Proteobacteria	Gammaproteobacteria	Burkholderiales	Rhodocyclaceae	Zoogloea	no	Urban
Otu00101	Bacteria	Proteobacteria	Gammaproteobacteria	Aeromonadales	Aeromonadaceae	Aeromonas	no	no
Otu00102	Bacteria	Proteobacteria	Gammaproteobacteria	Xanthomonadales	Xanthomonadaceae	Lysobacter	no	Urban
Otu00103	Bacteria	Bacteroidota	Bacteroidia	Flavobacteriales	Flavobacteriaceae	uncultured	no	Marine
Otu00104	Bacteria	Bacteroidota	Bacteroidia	Chitinophagales	Saprospiraceae	uncultured	no	Marine
Otu00105	Bacteria	Cyanobacteria	Cyanobacteriia	Limnotrichales	Limnotrichaceae	Limnothrix	no	Urban
Otu00106	Bacteria	Proteobacteria	Gammaproteobacteria	Steroidobacterales	Steroidobacteraceae	uncultured	no	Urban
Otu00107	Bacteria	Marinimicrobia_SAR406_clade	Marinimicrobia_SAR406_clade_cl	Marinimicrobia_SAR406_clade_or	Marinimicrobia_SAR406_clade_fa	Marinimicrobia_SAR406_clade_ge	no	Marine
Otu00108	Bacteria	Proteobacteria	Gammaproteobacteria	Thiomicrospirales	Thioglobaceae	SUP05_cluster	no	Mangrove
Otu00109	Bacteria	Planctomycetota	Planctomycetes	Pirellulales	Pirellulaceae	Rubripirellula	no	Mangrove
Otu00110	Bacteria	Bacteroidota	Bacteroidia	Bacteroidales	Bacteroidaceae	Bacteroides	no	no
Otu00111	Bacteria	Bacteroidota	Bacteroidia	Flavobacteriales	Flavobacteriaceae	Flavobacterium	no	no
Otu00112	Bacteria	Proteobacteria	Gammaproteobacteria	Burkholderiales	Comamonadaceae	Comamonadaceae_unclassified	no	Urban
Otu00113	Bacteria	Bacteroidota	Bacteroidia	Flavobacteriales	NS7_marine_group	NS7_marine_group_ge	no	Marine
Otu00114	Bacteria	Proteobacteria	Gammaproteobacteria	Pseudomonadales	Pseudomonadaceae	Pseudomonas	no	Urban
Otu00115	Bacteria	Proteobacteria	Gammaproteobacteria	Oceanospirillales	Litoricolaceae	Litoricola	no	Mangrove
Otu00116	Bacteria	Actinobacteriota	Actinobacteria	PeM15	PeM15_fa	PeM15_ge	no	Mangrove
Otu00117	Bacteria	Proteobacteria	Gammaproteobacteria	Pseudomonadales	Pseudomonadaceae	Pseudomonas	no	Urban
Otu00118	Bacteria	Bacteroidota	Bacteroidia	Flavobacteriales	Flavobacteriaceae	Flavobacteriaceae_unclassified	no	no
Otu00119	Bacteria	Proteobacteria	Gammaproteobacteria	Burkholderiales	Rhodocyclaceae	Thauera	no	Urban
Otu00120	Bacteria	Bacteroidota	Bacteroidia	Bacteroidales	Tannerellaceae	Macellibacteroides	no	no
Otu00121	Bacteria	Proteobacteria	Gammaproteobacteria	Burkholderiales	Comamonadaceae	Sphaerotilus	no	Urban
Otu00122	Bacteria	Actinobacteriota	Actinobacteria	Frankiales	Sporichthyaceae	hgcI_clade	no	no
Otu00123	Bacteria	Cyanobacteria	Cyanobacteriia	Cyanobacteriales	Phormidiaceae	Planktothrix_NIVA-CYA_15	yes	no
Otu00124	Bacteria	Bacteroidota	Bacteroidia	Cytophagales	Spirosomaceae	Flectobacillus	no	Urban
Otu00125	Bacteria	Proteobacteria	Gammaproteobacteria	Burkholderiales	Comamonadaceae	Polaromonas	no	no
Otu00126	Bacteria	Bacteroidota	Bacteroidia	Cytophagales	Hymenobacteraceae	Hymenobacter	no	no
Otu00127	Bacteria	Actinobacteriota	Actinobacteria	Frankiales	Sporichthyaceae	Sporichthyaceae_unclassified	no	no
Otu00128	Bacteria	Bacteroidota	Bacteroidia	Sphingobacteriales	NS11-12_marine_group	NS11-12_marine_group_ge	no	no
Otu00129	Bacteria	SAR324_clade_Marine_group_B	SAR324_clade_Marine_group_B_cl	SAR324_clade_Marine_group_B_or	SAR324_clade_Marine_group_B_fa	SAR324_clade_Marine_group_B_ge	no	Marine
Otu00130	Bacteria	Bacteroidota	Bacteroidia	Flavobacteriales	Flavobacteriaceae	Actibacter	no	no
Otu00131	Bacteria	Proteobacteria	Alphaproteobacteria	Rickettsiales	Fokiniaceae	MD3-55	no	Marine
Otu00132	Bacteria	Bacteroidota	Bacteroidia	Flavobacteriales	Crocinitomicaceae	Salinirepens	no	Mangrove
Otu00133	Bacteria	Bacteroidota	Bacteroidia	Flavobacteriales	Flavobacteriaceae	Flavobacteriaceae_unclassified	no	no
Otu00134	Bacteria	Proteobacteria	Gammaproteobacteria	Burkholderiales	Comamonadaceae	Comamonadaceae_unclassified	no	Urban
Otu00135	Bacteria	Proteobacteria	Alphaproteobacteria	Alphaproteobacteria_unclassified	Alphaproteobacteria_unclassified	Alphaproteobacteria_unclassified	no	Marine
Otu00136	Bacteria	Firmicutes	Clostridia	Peptostreptococcales-Tissierellales	Peptostreptococcaceae	Acetoanaerobium	no	Urban
Otu00137	Bacteria	Verrucomicrobiota	Verrucomicrobiae	Verrucomicrobiales	Rubritaleaceae	Luteolibacter	no	no
Otu00138	Bacteria	Proteobacteria	Gammaproteobacteria	Vibrionales	Vibrionaceae	Vibrio	no	no
Otu00139	Bacteria	Bacteroidota	Bacteroidia	Sphingobacteriales	NS11-12_marine_group	NS11-12_marine_group_ge	no	Mangrove
Otu00140	Bacteria	Proteobacteria	Alphaproteobacteria	Puniceispirillales	SAR116_clade	SAR116_clade_ge	no	Marine
Otu00141	Bacteria	Proteobacteria	Alphaproteobacteria	Puniceispirillales	SAR116_clade	SAR116_clade_ge	no	no
Otu00142	Bacteria	Proteobacteria	Alphaproteobacteria	Rhodobacterales	Rhodobacteraceae	Rhodobacteraceae_unclassified	no	no
Otu00143	Bacteria	Proteobacteria	Gammaproteobacteria	Burkholderiales	Oxalobacteraceae	Oxalobacteraceae_unclassified	no	no
Otu00144	Bacteria	Proteobacteria	Alphaproteobacteria	Rhodobacterales	Rhodobacteraceae	Rhodobacteraceae_unclassified	no	Mangrove
Otu00145	Bacteria	Planctomycetota	OM190	OM190_or	OM190_fa	OM190_ge	no	no
Otu00146	Bacteria	Proteobacteria	Gammaproteobacteria	Gammaproteobacteria_Incertae_Sedis	Unknown_Family	uncultured	no	no
Otu00147	Bacteria	Proteobacteria	Alphaproteobacteria	Sphingomonadales	Sphingomonadaceae	Erythrobacter	no	no
Otu00148	Bacteria	Proteobacteria	Gammaproteobacteria	Burkholderiales	Rhodocyclaceae	Rhodocyclaceae_unclassified	no	no
Otu00149	Bacteria	Proteobacteria	Gammaproteobacteria	Xanthomonadales	Xanthomonadaceae	Pseudoxanthomonas	no	no
Otu00150	Bacteria	Planctomycetota	Planctomycetes	Isosphaerales	Isosphaeraceae	uncultured	no	no
Otu00151	Bacteria	Proteobacteria	Gammaproteobacteria	Burkholderiales	MWH-UniP1_aquatic_group	MWH-UniP1_aquatic_group_ge	no	no
Otu00152	Bacteria	Proteobacteria	Gammaproteobacteria	Xanthomonadales	Xanthomonadaceae	Stenotrophomonas	no	no
Otu00153	Bacteria	Proteobacteria	Gammaproteobacteria	Gammaproteobacteria_unclassified	Gammaproteobacteria_unclassified	Gammaproteobacteria_unclassified	no	no
Otu00154	Bacteria	Bacteroidota	Bacteroidia	Chitinophagales	Chitinophagaceae	Sediminibacterium	no	no
Otu00155	Bacteria	Bacteroidota	Bacteroidia	Flavobacteriales	Flavobacteriaceae	Flavobacterium	no	Urban
Otu00156	Bacteria	Proteobacteria	Gammaproteobacteria	Cellvibrionales	Halieaceae	Luminiphilus	no	no
Otu00157	Bacteria	Bacteroidota	Bacteroidia	Bacteroidales	Barnesiellaceae	uncultured	no	no
Otu00158	Bacteria	Proteobacteria	Gammaproteobacteria	Oceanospirillales	Nitrincolaceae	Marinobacterium	no	Mangrove
Otu00159	Bacteria	Proteobacteria	Alphaproteobacteria	Rhodobacterales	Rhodobacteraceae	Rhodobacteraceae_unclassified	no	no
Otu00160	Bacteria	Proteobacteria	Gammaproteobacteria	Xanthomonadales	Xanthomonadaceae	Xanthomonadaceae_unclassified	no	no
Otu00161	Bacteria	Bacteroidota	Bacteroidia	Bacteroidales	Bacteroidaceae	Bacteroides	no	no
Otu00162	Bacteria	Bacteroidota	Bacteroidia	Chitinophagales	Chitinophagaceae	Dinghuibacter	no	no
Otu00163	Bacteria	Actinobacteriota	Actinobacteria	Micrococcales	Microbacteriaceae	Rhodoluna	no	no
Otu00164	Bacteria	Bacteroidota	Bacteroidia	Chitinophagales	Chitinophagaceae	Terrimonas	no	no
Otu00165	Bacteria	Proteobacteria	Gammaproteobacteria	Alteromonadales	Idiomarinaceae	Aliidiomarina	no	no
Otu00166	Bacteria	Proteobacteria	Alphaproteobacteria	Parvibaculales	PS1_clade	PS1_clade_ge	no	no
Otu00167	Bacteria	Firmicutes	Bacilli	Acholeplasmatales	Acholeplasmataceae	Acholeplasma	no	no
Otu00168	Bacteria	Bacteroidota	Bacteroidia	Flavobacteriales	Flavobacteriaceae	NS5_marine_group	no	no
Otu00169	Bacteria	Proteobacteria	Alphaproteobacteria	Acetobacterales	Acetobacteraceae	Roseomonas	no	no
Otu00170	Bacteria	Proteobacteria	Alphaproteobacteria	Puniceispirillales	SAR116_clade	SAR116_clade_ge	no	no
Otu00171	Bacteria	Fusobacteriota	Fusobacteriia	Fusobacteriales	Fusobacteriaceae	Cetobacterium	no	no
Otu00172	Bacteria	Bacteroidota	Bacteroidia	Cytophagales	Spirosomaceae	Spirosomaceae_unclassified	no	no
Otu00173	Bacteria	Proteobacteria	Alphaproteobacteria	Acetobacterales	Acetobacteraceae	Rubritepida	no	no
Otu00174	Bacteria	Bacteroidota	Bacteroidia	Bacteroidetes_VC2.1_Bac22	Bacteroidetes_VC2.1_Bac22_fa	Bacteroidetes_VC2.1_Bac22_ge	no	no
Otu00175	Bacteria	Bacteroidota	Bacteroidia	Flavobacteriales	Flavobacteriaceae	Lutibacter	no	Mangrove
Otu00176	Bacteria	Deferribacterota	Deferribacteres	Deferribacterales	Deferribacteraceae	Calditerrivibrio	no	no
Otu00177	Bacteria	Cyanobacteria	Cyanobacteriia	Cyanobacteriales	Oscillatoriaceae	Planktothricoides_SR001	no	no
Otu00178	Bacteria	Bacteroidota	Bacteroidia	Cytophagales	Spirosomaceae	Runella	no	no
Otu00179	Bacteria	Verrucomicrobiota	Verrucomicrobiae	Chthoniobacterales	Terrimicrobiaceae	Terrimicrobium	no	no
Otu00180	Bacteria	Proteobacteria	Gammaproteobacteria	Pseudomonadales	Moraxellaceae	Psychrobacter	no	no
Otu00181	Bacteria	Bacteroidota	Bacteroidia	Cytophagales	Hymenobacteraceae	Hymenobacter	no	no
Otu00182	Bacteria	Planctomycetota	OM190	OM190_or	OM190_fa	OM190_ge	no	no
Otu00183	Bacteria	Proteobacteria	Alphaproteobacteria	Zavarziniales	Zavarziniaceae	Zavarzinia	no	no
Otu00184	Bacteria	Bacteroidota	Bacteroidia	Chitinophagales	Chitinophagaceae	Aurantisolimonas	no	no
Otu00185	Bacteria	Cyanobacteria	Cyanobacteriia	Cyanobacteriia_unclassified	Cyanobacteriia_unclassified	Cyanobacteriia_unclassified	no	no
Otu00186	Bacteria	Bacteroidota	Bacteroidia	Bacteroidales	Paludibacteraceae	Paludibacter	no	no
Otu00187	Bacteria	Bacteroidota	Bacteroidia	Flavobacteriales	Flavobacteriaceae	Flavobacterium	no	no
Otu00188	Bacteria	Proteobacteria	Alphaproteobacteria	Rhodospirillales	AEGEAN-169_marine_group	AEGEAN-169_marine_group_ge	no	no
Otu00189	Bacteria	Actinobacteriota	Actinobacteria	Frankiales	Sporichthyaceae	hgcI_clade	no	no
Otu00190	Bacteria	Proteobacteria	Gammaproteobacteria	Burkholderiales	Comamonadaceae	Sphaerotilus	no	no
Otu00191	Bacteria	Proteobacteria	Gammaproteobacteria	Xanthomonadales	Xanthomonadaceae	Stenotrophomonas	no	no
Otu00192	Bacteria	Proteobacteria	Alphaproteobacteria	Rhodobacterales	Rhodobacteraceae	Rhodobacteraceae_unclassified	no	no
Otu00193	Bacteria	Bacteroidota	Bacteroidia	Flavobacteriales	Cryomorphaceae	uncultured	no	no
Otu00194	Bacteria	Desulfobacterota	Desulfuromonadia	Geobacterales	Geobacteraceae	Geobacteraceae_unclassified	no	no
Otu00195	Bacteria	Proteobacteria	Gammaproteobacteria	Gammaproteobacteria_Incertae_Sedis	Unknown_Family	uncultured	no	Mangrove
Otu00196	Bacteria	Proteobacteria	Alphaproteobacteria	Rhodobacterales	Rhodobacteraceae	Rhodobacteraceae_unclassified	no	no
Otu00197	Bacteria	Firmicutes	Negativicutes	Veillonellales-Selenomonadales	Veillonellales-Selenomonadales_unclassified	Veillonellales-Selenomonadales_unclassified	no	no
Otu00198	Bacteria	Bacteroidota	Bacteroidia	Flavobacteriales	Crocinitomicaceae	Crocinitomicaceae_unclassified	no	no
Otu00199	Bacteria	Proteobacteria	Gammaproteobacteria	Burkholderiales	Rhodocyclaceae	Rhodocyclaceae_unclassified	no	no
Otu00200	Bacteria	Proteobacteria	Alphaproteobacteria	Rhizobiales	Beijerinckiaceae	Beijerinckiaceae_unclassified	no	no
Otu00201	Bacteria	Bacteroidota	Bacteroidia	Flavobacteriales	Crocinitomicaceae	Fluviicola	no	no
Otu00202	Bacteria	Proteobacteria	Gammaproteobacteria	Steroidobacterales	Woeseiaceae	Woeseia	no	no
Otu00203	Bacteria	Proteobacteria	Gammaproteobacteria	Methylococcales	Methylomonadaceae	Methylomonas	no	no
Otu00204	Bacteria	Cyanobacteria	Cyanobacteriia	Oxyphotobacteria_Incertae_Sedis	Unknown_Family	Leptolyngbya_ANT.L52.2	no	no
Otu00205	Bacteria	Proteobacteria	Gammaproteobacteria	Alteromonadales	Alteromonadaceae	Alteromonadaceae_unclassified	no	no
Otu00206	Bacteria	Bacteroidota	Bacteroidia	Bacteroidales	Rikenellaceae	uncultured	no	no
Otu00207	Bacteria	Bacteroidota	Bacteroidia	Flavobacteriales	Flavobacteriaceae	NS4_marine_group	no	no
Otu00208	Bacteria	Proteobacteria	Alphaproteobacteria	Rhizobiales	Rhizobiaceae	Allorhizobium-Neorhizobium-Pararhizobium-Rhizobium	no	no
Otu00209	Bacteria	Bacteroidota	Kapabacteria	Kapabacteriales	Kapabacteriales_fa	Kapabacteriales_ge	no	no
Otu00210	Bacteria	Proteobacteria	Gammaproteobacteria	Methylococcales	Methylococcaceae	Methyloparacoccus	no	no
Otu00211	Bacteria	Bacteroidota	Bacteroidia	Flavobacteriales	Flavobacteriaceae	Robiginitalea	no	no
Otu00212	Bacteria	Firmicutes	Negativicutes	Veillonellales-Selenomonadales	Selenomonadaceae	Anaerovibrio	no	no
Otu00213	Bacteria	Proteobacteria	Alphaproteobacteria	Sphingomonadales	Sphingomonadaceae	Sphingomonas	no	no
Otu00214	Bacteria	Bacteroidota	Bacteroidia	Flavobacteriales	Flavobacteriaceae	Flavobacterium	no	no
Otu00215	Bacteria	Proteobacteria	Gammaproteobacteria	Oceanospirillales	Halomonadaceae	Halomonas	no	no
Otu00216	Bacteria	Bacteroidota	Bacteroidia	Cytophagales	Spirosomaceae	Larkinella	no	no
Otu00217	Bacteria	Cyanobacteria	Cyanobacteriia	Cyanobacteriales	Cyanobacteriaceae	Symphothece_PCC-7002	no	no
Otu00218	Bacteria	Bacteroidota	Bacteroidia	Cytophagales	Hymenobacteraceae	Hymenobacter	no	no
Otu00219	Bacteria	Proteobacteria	Alphaproteobacteria	Rhodobacterales	Rhodobacteraceae	Rhodobacteraceae_unclassified	no	no
Otu00220	Bacteria	Proteobacteria	Alphaproteobacteria	Acetobacterales	Acetobacteraceae	Craurococcus-Caldovatus	no	no
Otu00221	Bacteria	Proteobacteria	Alphaproteobacteria	Sphingomonadales	Sphingomonadaceae	Sphingomonas	no	no
Otu00222	Bacteria	Proteobacteria	Alphaproteobacteria	Rickettsiales	S25-593	S25-593_ge	no	no
Otu00223	Bacteria	Proteobacteria	Gammaproteobacteria	Burkholderiales	Comamonadaceae	Comamonadaceae_unclassified	no	no
Otu00224	Bacteria	Proteobacteria	Gammaproteobacteria	Burkholderiales	Burkholderiaceae	Polynucleobacter	no	no
Otu00225	Bacteria	Desulfobacterota	Desulfobulbia	Desulfobulbales	Desulfocapsaceae	uncultured	no	no
Otu00226	Bacteria	Bacteroidota	Bacteroidia	Flavobacteriales	Flavobacteriaceae	Flavobacteriaceae_unclassified	no	Mangrove
Otu00227	Bacteria	Bacteroidota	Bacteroidia	Bacteroidales	Bacteroidaceae	Bacteroides	no	no
Otu00228	Bacteria	Proteobacteria	Gammaproteobacteria	Alteromonadales	Alteromonadaceae	Rheinheimera	no	no
Otu00229	Bacteria	Proteobacteria	Alphaproteobacteria	Acetobacterales	Acetobacteraceae	Roseomonas	no	no
Otu00230	Bacteria	Cyanobacteria	Cyanobacteriia	Cyanobacteriales	Cyanobacteriaceae	Geminocystis_PCC-6308	no	no
Otu00231	Bacteria	Cyanobacteria	Cyanobacteriia	Cyanobacteriales	Phormidiaceae	Arthrospira_PCC-7345	no	no
Otu00232	Bacteria	Bacteroidota	Bacteroidia	Flavobacteriales	Flavobacteriaceae	Psychroflexus	no	no
Otu00233	Bacteria	Bacteroidota	Bacteroidia	Flavobacteriales	Flavobacteriaceae	Aquibacter	no	no
Otu00234	Bacteria	Bacteroidota	Bacteroidia	Bacteroidia_unclassified	Bacteroidia_unclassified	Bacteroidia_unclassified	no	no
Otu00235	Bacteria	Proteobacteria	Gammaproteobacteria	Burkholderiales	Comamonadaceae	Comamonadaceae_unclassified	no	no
Otu00236	Archaea	Thermoplasmatota	Thermoplasmata	Marine_Group_II	Marine_Group_II_fa	Marine_Group_II_ge	no	no
Otu00237	Bacteria	Proteobacteria	Alphaproteobacteria	Rhizobiales	Rhizobiales_Incertae_Sedis	uncultured	no	no
Otu00238	Bacteria	Proteobacteria	Gammaproteobacteria	Competibacterales	Competibacteraceae	Candidatus_Competibacter	no	no
Otu00239	Bacteria	Proteobacteria	Alphaproteobacteria	Acetobacterales	Acetobacteraceae	Acetobacteraceae_unclassified	no	no
Otu00240	Bacteria	Proteobacteria	Gammaproteobacteria	Burkholderiales	Nitrosomonadaceae	mle1-7	no	no
Otu00241	Bacteria	Acidobacteriota	Holophagae	Subgroup_7	Subgroup_7_fa	Subgroup_7_ge	no	no
Otu00242	Archaea	Thermoplasmatota	Thermoplasmata	Marine_Group_II	Marine_Group_II_fa	Marine_Group_II_ge	no	no
Otu00243	Bacteria	Proteobacteria	Alphaproteobacteria	Puniceispirillales	SAR116_clade	SAR116_clade_ge	no	no
Otu00244	Bacteria	Bacteroidota	Bacteroidia	Flavobacteriales	Weeksellaceae	Chryseobacterium	no	no
Otu00245	Bacteria	Bacteroidota	Bacteroidia	Flavobacteriales	Crocinitomicaceae	Crocinitomicaceae_unclassified	no	no
Otu00246	Bacteria	Proteobacteria	Gammaproteobacteria	Pseudomonadales	Pseudomonadaceae	Pseudomonas	no	no
Otu00247	Bacteria	Proteobacteria	Gammaproteobacteria	Cellvibrionales	Cellvibrionaceae	Cellvibrio	no	no
Otu00248	Bacteria	Planctomycetota	Planctomycetes	Pirellulales	Pirellulaceae	uncultured	no	no
Otu00249	Bacteria	Verrucomicrobiota	Verrucomicrobiae	Verrucomicrobiales	Rubritaleaceae	Luteolibacter	no	no
Otu00250	Bacteria	Proteobacteria	Alphaproteobacteria	Acetobacterales	Acetobacteraceae	Roseomonas	no	no
Otu00251	Bacteria	Bacteroidota	Bacteroidia	Bacteroidales	Bacteroidaceae	Bacteroides	no	no
Otu00252	Bacteria	Proteobacteria	Gammaproteobacteria	Halothiobacillales	Halothiobacillaceae	Thiovirga	no	no
Otu00253	Bacteria	Bacteroidota	Bacteroidia	Cytophagales	Spirosomaceae	Spirosoma	no	no
Otu00254	Bacteria	Bacteroidota	Bacteroidia	Bacteroidales	Bacteroidaceae	Bacteroides	no	no
Otu00255	Bacteria	Proteobacteria	Gammaproteobacteria	Burkholderiales	Burkholderiaceae	Burkholderiaceae_unclassified	no	no
Otu00256	Bacteria	Bacteroidota	Bacteroidia	Chitinophagales	Chitinophagaceae	Chitinophagaceae_unclassified	no	no
Otu00257	Bacteria	Proteobacteria	Gammaproteobacteria	Gammaproteobacteria_unclassified	Gammaproteobacteria_unclassified	Gammaproteobacteria_unclassified	no	Mangrove
Otu00258	Bacteria	Proteobacteria	Gammaproteobacteria	SAR86_clade	SAR86_clade_fa	SAR86_clade_ge	no	no
Otu00259	Bacteria	Proteobacteria	Alphaproteobacteria	Sphingomonadales	Sphingomonadaceae	Sphingomonadaceae_unclassified	no	no
Otu00260	Bacteria	Proteobacteria	Alphaproteobacteria	Puniceispirillales	uncultured	uncultured_ge	no	no
Otu00261	Bacteria	Proteobacteria	Gammaproteobacteria	Xanthomonadales	Rhodanobacteraceae	Aquimonas	no	no
Otu00262	Bacteria	Planctomycetota	Planctomycetes	Planctomycetales	Rubinisphaeraceae	uncultured	no	no
Otu00263	Bacteria	Desulfobacterota	Desulfovibrionia	Desulfovibrionales	Desulfovibrionaceae	Desulfovibrio	no	no
Otu00264	Bacteria	Cyanobacteria	Cyanobacteriia	Oxyphotobacteria_Incertae_Sedis	Unknown_Family	Leptolyngbya_ANT.L52.2	no	no
Otu00265	Bacteria	Bacteroidota	Bacteroidia	Flavobacteriales	Flavobacteriaceae	Nonlabens	no	no
Otu00266	Bacteria	Proteobacteria	Gammaproteobacteria	Burkholderiales	Comamonadaceae	Comamonadaceae_unclassified	no	Mangrove
Otu00267	Bacteria	Actinobacteriota	Actinobacteria	Micrococcales	Microbacteriaceae	Rhodoluna	no	no
Otu00268	Bacteria	Proteobacteria	Gammaproteobacteria	Alteromonadales	Pseudoalteromonadaceae	Pseudoalteromonas	no	no
Otu00269	Bacteria	Desulfobacterota	Desulfovibrionia	Desulfovibrionales	Desulfomicrobiaceae	Desulfomicrobium	no	no
Otu00270	Bacteria	Firmicutes	Clostridia	Peptostreptococcales-Tissierellales	Fusibacteraceae	Fusibacter	no	no
Otu00271	Bacteria	Actinobacteriota	Acidimicrobiia	Microtrichales	Microtrichaceae	Sva0996_marine_group	no	no
Otu00272	Bacteria	Proteobacteria	Gammaproteobacteria	Pseudomonadales	Moraxellaceae	Psychrobacter	no	no
Otu00273	Bacteria	Bacteroidota	Bacteroidia	Chitinophagales	Chitinophagaceae	Dinghuibacter	no	no
Otu00274	Bacteria	Proteobacteria	Gammaproteobacteria	Burkholderiales	Methylophilaceae	Methylophilaceae_unclassified	no	no
Otu00275	Bacteria	Bacteroidota	Bacteroidia	Flavobacteriales	Flavobacteriaceae	Flavobacterium	no	no
Otu00276	Bacteria	Acidobacteriota	Holophagae	Holophagales	Holophagaceae	Holophaga	no	no
Otu00277	Bacteria	Planctomycetota	Planctomycetes	Planctomycetales	Schlesneriaceae	Schlesneria	no	no
Otu00278	Bacteria	Actinobacteriota	Actinobacteria	Frankiales	Sporichthyaceae	hgcI_clade	no	no
Otu00279	Bacteria	Firmicutes	Clostridia	Peptostreptococcales-Tissierellales	Fusibacteraceae	Fusibacter	no	no
Otu00280	Bacteria	Proteobacteria	Gammaproteobacteria	Chromatiales	Chromatiaceae	Chromatiaceae_unclassified	no	no
Otu00281	Bacteria	Proteobacteria	Gammaproteobacteria	Ectothiorhodospirales	Ectothiorhodospiraceae	uncultured	no	no
Otu00282	Bacteria	Bacteroidota	Bacteroidia	Bacteroidales	Prolixibacteraceae	Prolixibacteraceae_unclassified	no	Mangrove
Otu00283	Bacteria	Planctomycetota	OM190	OM190_or	OM190_fa	OM190_ge	no	no
Otu00284	Bacteria	Bacteroidota	Bacteroidia	Flavobacteriales	Crocinitomicaceae	Fluviicola	no	no
Otu00285	Bacteria	Verrucomicrobiota	Verrucomicrobiae	Chthoniobacterales	Chthoniobacteraceae	LD29	no	no
Otu00286	Bacteria	Proteobacteria	Gammaproteobacteria	Xanthomonadales	Xanthomonadaceae	Arenimonas	no	no
Otu00287	Bacteria	Proteobacteria	Gammaproteobacteria	Steroidobacterales	Woeseiaceae	Woeseia	no	no
Otu00288	Bacteria	Proteobacteria	Gammaproteobacteria	Salinisphaerales	Solimonadaceae	uncultured	no	no
Otu00289	Bacteria	Proteobacteria	Alphaproteobacteria	Sphingomonadales	Sphingomonadaceae	Sandarakinorhabdus	no	no
Otu00290	Bacteria	Cyanobacteria	Cyanobacteriia	Leptolyngbyales	Leptolyngbyaceae	Leptolyngbya_PCC-6306	no	no
Otu00291	Bacteria	Proteobacteria	Gammaproteobacteria	Methylococcales	Methylococcaceae	Methyloparacoccus	no	no
Otu00292	Bacteria	Actinobacteriota	Actinobacteria	Propionibacteriales	Nocardioidaceae	Nocardioides	no	no
Otu00293	Bacteria	Bacteroidota	Bacteroidia	Chitinophagales	Saprospiraceae	Saprospiraceae_unclassified	no	no
Otu00294	Bacteria	Proteobacteria	Gammaproteobacteria	Burkholderiales	Rhodocyclaceae	Rhodocyclaceae_unclassified	no	no
Otu00295	Bacteria	Proteobacteria	Gammaproteobacteria	Chromatiales	Chromatiaceae	Chromatiaceae_unclassified	no	no
Otu00296	Bacteria	Proteobacteria	Gammaproteobacteria	Burkholderiales	Burkholderiales_unclassified	Burkholderiales_unclassified	no	no
Otu00297	Bacteria	Proteobacteria	Gammaproteobacteria	Pseudomonadales	Pseudomonadaceae	Pseudomonas	no	no
Otu00298	Bacteria	Bdellovibrionota	Oligoflexia	Oligoflexales	uncultured	uncultured_ge	no	no
Otu00299	Bacteria	Proteobacteria	Gammaproteobacteria	Pseudomonadales	Moraxellaceae	Acinetobacter	no	no
Otu00300	Bacteria	Acidobacteriota	Thermoanaerobaculia	Thermoanaerobaculales	Thermoanaerobaculaceae	Subgroup_23	no	no
Otu00301	Bacteria	Bacteroidota	Bacteroidia	Sphingobacteriales	NS11-12_marine_group	NS11-12_marine_group_ge	no	no
Otu00302	Bacteria	Proteobacteria	Alphaproteobacteria	Rhodobacterales	Rhodobacteraceae	Rhodobacteraceae_unclassified	no	no
Otu00303	Bacteria	Firmicutes	Negativicutes	Veillonellales-Selenomonadales	Sporomusaceae	uncultured	no	no
Otu00304	Bacteria	Proteobacteria	Gammaproteobacteria	Burkholderiales	Comamonadaceae	Comamonadaceae_unclassified	no	no
Otu00305	Bacteria	Proteobacteria	Gammaproteobacteria	SAR86_clade	SAR86_clade_fa	SAR86_clade_ge	no	no
Otu00306	Bacteria	Proteobacteria	Alphaproteobacteria	Rhodobacterales	Rhodobacteraceae	Rhodobacteraceae_unclassified	no	no
Otu00307	Bacteria	Chloroflexi	Anaerolineae	RBG-13-54-9	RBG-13-54-9_fa	RBG-13-54-9_ge	no	no
Otu00308	Bacteria	Proteobacteria	Alphaproteobacteria	Acetobacterales	Acetobacteraceae	Roseomonas	no	no
Otu00309	Bacteria	Proteobacteria	Gammaproteobacteria	Alteromonadales	Pseudoalteromonadaceae	Pseudoalteromonas	no	no
Otu00310	Bacteria	Bacteroidota	Bacteroidia	Flavobacteriales	Flavobacteriaceae	Flavobacterium	no	no
Otu00311	Bacteria	Proteobacteria	Gammaproteobacteria	Burkholderiales	Comamonadaceae	Inhella	no	no
Otu00312	Bacteria	Bacteroidota	Bacteroidia	Cytophagales	Cytophagales_unclassified	Cytophagales_unclassified	no	no
Otu00313	Bacteria	Proteobacteria	Alphaproteobacteria	Rhodobacterales	Rhodobacteraceae	Rubellimicrobium	no	no
Otu00314	Bacteria	Bacteroidota	Bacteroidia	Chitinophagales	Chitinophagaceae	Chitinophagaceae_unclassified	no	no
Otu00315	Bacteria	Firmicutes	Negativicutes	Veillonellales-Selenomonadales	Selenomonadaceae	Selenomonadaceae_unclassified	no	no
Otu00316	Bacteria	Proteobacteria	Alphaproteobacteria	Sphingomonadales	Sphingomonadaceae	Sphingobium	no	no
Otu00317	Bacteria	Acidobacteriota	Vicinamibacteria	Vicinamibacterales	uncultured	uncultured_ge	no	no
Otu00318	Bacteria	Proteobacteria	Gammaproteobacteria	Competibacterales	Competibacteraceae	Candidatus_Competibacter	no	no
Otu00319	Bacteria	Firmicutes	Negativicutes	Veillonellales-Selenomonadales	Sporomusaceae	Anaeromusa-Anaeroarcus	no	no
Otu00320	Bacteria	Proteobacteria	Gammaproteobacteria	Pseudomonadales	Pseudomonadaceae	Pseudomonas	no	no
Otu00321	Bacteria	Proteobacteria	Gammaproteobacteria	Burkholderiales	Chromobacteriaceae	Chromobacteriaceae_unclassified	no	no
Otu00322	Bacteria	Proteobacteria	Alphaproteobacteria	Azospirillales	Azospirillaceae	Azospirillum	no	no
Otu00323	Bacteria	Proteobacteria	Gammaproteobacteria	Salinisphaerales	Solimonadaceae	Solimonas	no	no
Otu00324	Bacteria	Proteobacteria	Alphaproteobacteria	Acetobacterales	Acetobacteraceae	Acetobacteraceae_unclassified	no	no
Otu00325	Bacteria	Bacteroidota	Bacteroidia	Bacteroidales	Rikenellaceae	uncultured	no	no
Otu00326	Bacteria	Bacteroidota	Kapabacteria	Kapabacteriales	Kapabacteriales_fa	Kapabacteriales_ge	no	no
Otu00327	Bacteria	Proteobacteria	Gammaproteobacteria	Xanthomonadales	Rhodanobacteraceae	Ahniella	no	no
Otu00328	Bacteria	Proteobacteria	Gammaproteobacteria	Gammaproteobacteria_Incertae_Sedis	Unknown_Family	Acidibacter	no	no
Otu00329	Archaea	Thermoplasmatota	Thermoplasmata	Marine_Group_II	Marine_Group_II_fa	Marine_Group_II_ge	no	no
Otu00330	Bacteria	Desulfobacterota	Desulfuromonadia	Geobacterales	Geobacteraceae	Geobacteraceae_unclassified	no	no
Otu00331	Bacteria	Proteobacteria	Gammaproteobacteria	Gammaproteobacteria_unclassified	Gammaproteobacteria_unclassified	Gammaproteobacteria_unclassified	no	no
Otu00332	Bacteria	Bacteroidota	Bacteroidia	Chitinophagales	Saprospiraceae	uncultured	no	no
Otu00333	Bacteria	Bacteroidota	Bacteroidia	Flavobacteriales	Flavobacteriaceae	Flavobacterium	no	no
Otu00334	Bacteria	Planctomycetota	Planctomycetes	Pirellulales	Pirellulaceae	Rhodopirellula	no	no
Otu00335	Bacteria	Cyanobacteria	Cyanobacteriia	Cyanobacteriales	Microcystaceae	Microcystis_PCC-7914	yes	no
Otu00336	Bacteria	Proteobacteria	Alphaproteobacteria	Paracaedibacterales	Paracaedibacteraceae	uncultured	no	no
Otu00337	Bacteria	Verrucomicrobiota	Verrucomicrobiae	Verrucomicrobiales	Verrucomicrobiaceae	Verrucomicrobiaceae_unclassified	no	no
Otu00338	Bacteria	Proteobacteria	Gammaproteobacteria	Alteromonadales	Alteromonadaceae	uncultured	no	no
Otu00339	Bacteria	Bacteroidota	Bacteroidia	Sphingobacteriales	Sphingobacteriaceae	Pedobacter	no	no
Otu00340	Bacteria	Proteobacteria	Gammaproteobacteria	Halothiobacillales	Halothiobacillaceae	Thiovirga	no	no
Otu00341	Bacteria	Bacteroidota	Bacteroidia	Bacteroidales	Paludibacteraceae	Paludibacter	no	no
Otu00342	Bacteria	Proteobacteria	Alphaproteobacteria	Acetobacterales	Acetobacteraceae	Rubritepida	no	no
Otu00343	Bacteria	Bacteroidota	Bacteroidia	Flavobacteriales	Flavobacteriaceae	Winogradskyella	no	no
Otu00344	Bacteria	Bacteroidota	Bacteroidia	Cytophagales	Microscillaceae	uncultured	no	no
Otu00345	Bacteria	Proteobacteria	Gammaproteobacteria	Burkholderiales	Oxalobacteraceae	Oxalobacteraceae_unclassified	no	no
Otu00346	Bacteria	Firmicutes	Clostridia	Clostridia_or	Hungateiclostridiaceae	Hungateiclostridiaceae_unclassified	no	no
Otu00347	Bacteria	Bacteroidota	Bacteroidia	Cytophagales	Spirosomaceae	Emticicia	no	no
Otu00348	Bacteria	Proteobacteria	Gammaproteobacteria	Burkholderiales	Burkholderiales_unclassified	Burkholderiales_unclassified	no	no
Otu00349	Bacteria	Planctomycetota	Planctomycetes	Pirellulales	Pirellulaceae	Pirellula	no	no
Otu00350	Bacteria	Proteobacteria	Gammaproteobacteria	Burkholderiales	Gallionellaceae	Gallionellaceae_unclassified	no	no
Otu00351	Bacteria	Acidobacteriota	Vicinamibacteria	Vicinamibacterales	Vicinamibacteraceae	Vicinamibacteraceae_ge	no	no
Otu00352	Bacteria	Bacteroidota	Bacteroidia	Flavobacteriales	Flavobacteriaceae	Flavobacterium	no	no
Otu00353	Bacteria	Firmicutes	Negativicutes	Veillonellales-Selenomonadales	Sporomusaceae	Sporomusaceae_unclassified	no	no
Otu00354	Bacteria	Firmicutes	Clostridia	Lachnospirales	Lachnospiraceae	Lachnospiraceae_unclassified	no	no
Otu00355	Bacteria	Proteobacteria	Gammaproteobacteria	Xanthomonadales	Xanthomonadaceae	Arenimonas	no	no
Otu00356	Bacteria	Bacteroidota	Bacteroidia	Flavobacteriales	Flavobacteriaceae	Flavobacteriaceae_unclassified	no	no
Otu00357	Bacteria	Proteobacteria	Alphaproteobacteria	Caulobacterales	Caulobacteraceae	Phenylobacterium	no	no
Otu00358	Bacteria	Bacteroidota	Bacteroidia	Chitinophagales	Chitinophagaceae	Chitinophagaceae_unclassified	no	no
Otu00359	Bacteria	Proteobacteria	Alphaproteobacteria	Sphingomonadales	Sphingomonadaceae	Novosphingobium	no	no
Otu00360	Bacteria	Bacteroidota	Bacteroidia	Flavobacteriales	Flavobacteriaceae	Robiginitalea	no	Mangrove
Otu00361	Bacteria	Proteobacteria	Gammaproteobacteria	Oceanospirillales	Pseudohongiellaceae	Pseudohongiella	no	no
Otu00362	Bacteria	Proteobacteria	Gammaproteobacteria	Burkholderiales	Rhodocyclaceae	Dechlorobacter	no	no
Otu00363	Bacteria	Bacteroidota	Bacteroidia	Flavobacteriales	Flavobacteriaceae	Lutibacter	no	no
Otu00364	Bacteria	Bacteroidota	Bacteroidia	Flavobacteriales	Flavobacteriaceae	Muricauda	no	no
Otu00365	Bacteria	Firmicutes	Bacilli	Bacillales	Planococcaceae	Planococcaceae_unclassified	no	no
Otu00366	Bacteria	Bacteroidota	Bacteroidia	Sphingobacteriales	NS11-12_marine_group	NS11-12_marine_group_ge	no	no
Otu00367	Bacteria	Proteobacteria	Alphaproteobacteria	Sphingomonadales	Sphingomonadaceae	Sphingomonas	no	no
Otu00368	Bacteria	Bacteroidota	Bacteroidia	Flavobacteriales	Flavobacteriaceae	Flavobacteriaceae_unclassified	no	no
Otu00369	Bacteria	Cyanobacteria	Cyanobacteriia	Synechococcales	Cyanobiaceae	Cyanobium_PCC-6307	yes	Mangrove
Otu00370	Bacteria	Bacteroidota	Bacteroidia	Flavobacteriales	NS9_marine_group	NS9_marine_group_ge	no	no
Otu00371	Bacteria	Bacteroidota	Bacteroidia	Cytophagales	Cyclobacteriaceae	Algoriphagus	no	no
Otu00372	Bacteria	Proteobacteria	Alphaproteobacteria	Sphingomonadales	Sphingomonadaceae	Sphingomonadaceae_unclassified	no	no
Otu00373	Bacteria	Desulfobacterota	Desulfobacteria	Desulfobacterales	Desulfosarcinaceae	Sva0081_sediment_group	no	no
Otu00374	Bacteria	Actinobacteriota	Actinobacteria	Micrococcales	Microbacteriaceae	Microbacteriaceae_unclassified	no	no
Otu00375	Bacteria	Proteobacteria	Alphaproteobacteria	Puniceispirillales	SAR116_clade	SAR116_clade_ge	no	no
Otu00376	Bacteria	Actinobacteriota	Actinobacteria	Frankiales	Geodermatophilaceae	Blastococcus	no	no
Otu00377	Bacteria	Desulfobacterota	Desulfobulbia	Desulfobulbales	Desulfobulbaceae	Desulfobulbus	no	no
Otu00378	Bacteria	Proteobacteria	Alphaproteobacteria	Rhodobacterales	Rhodobacteraceae	Rhodobacteraceae_unclassified	no	no
Otu00379	Bacteria	Proteobacteria	Alphaproteobacteria	Parvibaculales	Parvibaculaceae	uncultured	no	no
Otu00380	Bacteria	Proteobacteria	Gammaproteobacteria	Chromatiales	Chromatiaceae	Allochromatium	no	no
Otu00381	Bacteria	Bacteroidota	Bacteroidia	Flavobacteriales	Flavobacteriaceae	Nonlabens	no	no
Otu00382	Bacteria	Proteobacteria	Alphaproteobacteria	Rhodobacterales	Rhodobacteraceae	Rhodobacteraceae_unclassified	no	no
Otu00383	Bacteria	Proteobacteria	Gammaproteobacteria	Pseudomonadales	Pseudomonadaceae	Pseudomonas	no	no
Otu00384	Bacteria	Cyanobacteria	Cyanobacteriia	Oxyphotobacteria_Incertae_Sedis	Unknown_Family	MTP1	no	no
Otu00385	Bacteria	Proteobacteria	Gammaproteobacteria	Pseudomonadales	Pseudomonadaceae	Pseudomonas	no	no
Otu00386	Bacteria	Desulfobacterota	Desulfuromonadia	Geobacterales	Geobacteraceae	Geobacteraceae_unclassified	no	no
Otu00387	Bacteria	Synergistota	Synergistia	Synergistales	Synergistaceae	uncultured	no	no
Otu00388	Bacteria	Bacteroidota	Bacteroidia	Bacteroidetes_VC2.1_Bac22	Bacteroidetes_VC2.1_Bac22_fa	Bacteroidetes_VC2.1_Bac22_ge	no	Mangrove
Otu00389	Bacteria	Bacteroidota	Bacteroidia	Sphingobacteriales	Lentimicrobiaceae	Lentimicrobiaceae_ge	no	no
Otu00390	Bacteria	Deinococcota	Deinococci	Deinococcales	Deinococcaceae	Deinococcus	no	no
Otu00391	Bacteria	Bacteroidota	Bacteroidia	Chitinophagales	Chitinophagaceae	Chitinophagaceae_unclassified	no	no
Otu00392	Bacteria	Cyanobacteria	Cyanobacteriia	Oxyphotobacteria_Incertae_Sedis	Unknown_Family	Unknown_Family_unclassified	no	no
Otu00393	Bacteria	Spirochaetota	Spirochaetia	Spirochaetales	Spirochaetaceae	Sphaerochaeta	no	no
Otu00394	Bacteria	Proteobacteria	Gammaproteobacteria	Pseudomonadales	Moraxellaceae	Enhydrobacter	no	no
Otu00395	Bacteria	Bacteroidota	Bacteroidia	Cytophagales	Spirosomaceae	Pseudarcicella	no	no
Otu00396	Bacteria	Bacteroidota	Bacteroidia	Chitinophagales	Chitinophagaceae	Flavisolibacter	no	no
Otu00397	Bacteria	Proteobacteria	Gammaproteobacteria	Burkholderiales	Comamonadaceae	Comamonadaceae_unclassified	no	no
Otu00398	Bacteria	Cloacimonadota	Cloacimonadia	Cloacimonadales	Cloacimonadales_unclassified	Cloacimonadales_unclassified	no	no
Otu00399	Bacteria	Proteobacteria	Gammaproteobacteria	Gammaproteobacteria_Incertae_Sedis	Unknown_Family	Wenzhouxiangella	no	no
Otu00400	Bacteria	Bacteroidota	Bacteroidia	Chitinophagales	Chitinophagaceae	Cnuella	no	no
Otu00401	Bacteria	Proteobacteria	Alphaproteobacteria	Puniceispirillales	SAR116_clade	Candidatus_Puniceispirillum	no	no
Otu00402	Bacteria	Bacteria_unclassified	Bacteria_unclassified	Bacteria_unclassified	Bacteria_unclassified	Bacteria_unclassified	no	no
Otu00403	Bacteria	Proteobacteria	Gammaproteobacteria	Burkholderiales	Rhodocyclaceae	Azospira	no	no
Otu00404	Bacteria	Actinobacteriota	Actinobacteria	Frankiales	Sporichthyaceae	hgcI_clade	no	no
Otu00405	Bacteria	Desulfobacterota	Desulfobacteria	Desulfobacterales	Desulfosarcinaceae	Desulfosarcina	no	no
Otu00406	Bacteria	Bacteroidota	Bacteroidia	Sphingobacteriales	Lentimicrobiaceae	Lentimicrobiaceae_ge	no	no
Otu00407	Bacteria	Proteobacteria	Alphaproteobacteria	Sphingomonadales	Sphingomonadaceae	Sphingomonadaceae_unclassified	no	no
Otu00408	Bacteria	Bacteroidota	Bacteroidia	Bacteroidia_unclassified	Bacteroidia_unclassified	Bacteroidia_unclassified	no	no
Otu00409	Bacteria	Margulisbacteria	Margulisbacteria_cl	Margulisbacteria_or	Margulisbacteria_fa	Margulisbacteria_ge	no	no
Otu00410	Bacteria	Cyanobacteria	Cyanobacteriia	Oxyphotobacteria_Incertae_Sedis	Unknown_Family	Leptolyngbya_ANT.L52.2	no	no
Otu00411	Bacteria	Bacteroidota	Bacteroidia	Flavobacteriales	Flavobacteriaceae	Muricauda	no	no
Otu00412	Bacteria	Firmicutes	Negativicutes	Veillonellales-Selenomonadales	Sporomusaceae	Pelosinus	no	no
Otu00413	Bacteria	Firmicutes	Bacilli	Erysipelotrichales	Erysipelotrichaceae	Erysipelothrix	no	no
Otu00414	Bacteria	Firmicutes	Clostridia	Christensenellales	Christensenellaceae	Christensenellaceae_R-7_group	no	no
Otu00415	Bacteria	Acidobacteriota	Thermoanaerobaculia	Thermoanaerobaculales	Thermoanaerobaculaceae	Subgroup_10	no	no
Otu00416	Bacteria	Proteobacteria	Gammaproteobacteria	SZB30	SZB30_fa	SZB30_ge	no	no
Otu00417	Bacteria	Proteobacteria	Alphaproteobacteria	Reyranellales	Reyranellaceae	Reyranella	no	no
Otu00418	Bacteria	Cyanobacteria	Cyanobacteriia	Cyanobacteriia_unclassified	Cyanobacteriia_unclassified	Cyanobacteriia_unclassified	no	no
Otu00419	Bacteria	Proteobacteria	Alphaproteobacteria	Sphingomonadales	Sphingomonadaceae	Sphingomonas	no	no
Otu00420	Bacteria	Bacteria_unclassified	Bacteria_unclassified	Bacteria_unclassified	Bacteria_unclassified	Bacteria_unclassified	no	no
Otu00421	Bacteria	Proteobacteria	Gammaproteobacteria	Methylococcales	Methylococcaceae	Methylococcaceae_unclassified	no	no
Otu00422	Bacteria	Proteobacteria	Alphaproteobacteria	Caulobacterales	Caulobacteraceae	Caulobacteraceae_unclassified	no	no
Otu00423	Bacteria	Proteobacteria	Alphaproteobacteria	Rhizobiales	Xanthobacteraceae	Rhodopseudomonas	no	no
Otu00424	Bacteria	Spirochaetota	Spirochaetia	Spirochaetales	Spirochaetaceae	uncultured	no	no
Otu00425	Bacteria	Firmicutes	Clostridia	Clostridia_or	Hungateiclostridiaceae	Saccharofermentans	no	no
Otu00426	Bacteria	Bacteroidota	Bacteroidia	Flavobacteriales	Flavobacteriaceae	NS4_marine_group	no	no
Otu00427	Bacteria	Cyanobacteria	Cyanobacteriia	Cyanobacteriales	Cyanobacteriales_Incertae_Sedis	Microseira_Carmichael-Alabama	no	no
Otu00428	Bacteria	Firmicutes	Bacilli	Exiguobacterales	Exiguobacteraceae	Exiguobacterium	no	no
Otu00429	Bacteria	Proteobacteria	Alphaproteobacteria	Alphaproteobacteria_unclassified	Alphaproteobacteria_unclassified	Alphaproteobacteria_unclassified	no	no
Otu00430	Bacteria	Firmicutes	Clostridia	Clostridiales	Clostridiaceae	Clostridium_sensu_stricto_1	no	no
Otu00431	Bacteria	Proteobacteria	Alphaproteobacteria	Rhodobacterales	Rhodobacteraceae	Paracoccus	no	no
Otu00432	Bacteria	Proteobacteria	Gammaproteobacteria	Thiotrichales	Thiotrichaceae	Thiothrix	no	no
Otu00433	Bacteria	Proteobacteria	Gammaproteobacteria	Gammaproteobacteria_unclassified	Gammaproteobacteria_unclassified	Gammaproteobacteria_unclassified	no	no
Otu00434	Bacteria	Proteobacteria	Alphaproteobacteria	Rhodobacterales	Rhodobacteraceae	Rhodobacteraceae_unclassified	no	no
Otu00435	Bacteria	Proteobacteria	Gammaproteobacteria	Methylococcales	Methylomonadaceae	Methylomonadaceae_unclassified	no	no
Otu00436	Bacteria	Bacteroidota	Bacteroidia	Flavobacteriales	NS9_marine_group	NS9_marine_group_ge	no	no
Otu00437	Bacteria	Proteobacteria	Gammaproteobacteria	Burkholderiales	Chitinimonadaceae	Chitinivorax	no	no
Otu00438	Bacteria	Proteobacteria	Gammaproteobacteria	Enterobacterales	Enterobacterales_unclassified	Enterobacterales_unclassified	no	no
Otu00439	Bacteria	Bacteroidota	Bacteroidia	Flavobacteriales	NS9_marine_group	NS9_marine_group_ge	no	no
Otu00440	Bacteria	Bacteroidota	Bacteroidia	Bacteroidales	Bacteroidaceae	Bacteroides	no	no
Otu00441	Bacteria	Firmicutes	Negativicutes	Veillonellales-Selenomonadales	Veillonellales-Selenomonadales_unclassified	Veillonellales-Selenomonadales_unclassified	no	no
Otu00442	Bacteria	Proteobacteria	Gammaproteobacteria	Burkholderiales	Rhodocyclaceae	Uliginosibacterium	no	no
Otu00443	Bacteria	Proteobacteria	Gammaproteobacteria	Milano-WF1B-44	Milano-WF1B-44_fa	Milano-WF1B-44_ge	no	no
Otu00444	Bacteria	Proteobacteria	Alphaproteobacteria	Caulobacterales	Caulobacteraceae	Caulobacteraceae_unclassified	no	no
Otu00445	Bacteria	Verrucomicrobiota	Verrucomicrobiae	LD1-PB3	LD1-PB3_fa	LD1-PB3_ge	no	no
Otu00446	Bacteria	Armatimonadota	Armatimonadia	Armatimonadales	Armatimonadaceae	Armatimonas	no	no
Otu00447	Bacteria	Proteobacteria	Gammaproteobacteria	Burkholderiales	Neisseriaceae	uncultured	no	no
Otu00448	Bacteria	Proteobacteria	Gammaproteobacteria	Methylococcales	Methylococcaceae	Methyloparacoccus	no	no
Otu00449	Bacteria	Proteobacteria	Gammaproteobacteria	Cellvibrionales	Halieaceae	Halioglobus	no	no
Otu00450	Bacteria	Firmicutes	Clostridia	Peptostreptococcales-Tissierellales	Fusibacteraceae	Fusibacter	no	no
Otu00451	Bacteria	Proteobacteria	Gammaproteobacteria	Gammaproteobacteria_Incertae_Sedis	Unknown_Family	Unknown_Family_unclassified	no	no
Otu00452	Bacteria	Bacteroidota	Bacteroidia	Bacteroidales	Bacteroidetes_vadinHA17	Bacteroidetes_vadinHA17_ge	no	no
Otu00453	Bacteria	Firmicutes	Clostridia	Peptostreptococcales-Tissierellales	Acidaminobacteraceae	Acidaminobacter	no	no
Otu00454	Bacteria	Cyanobacteria	Cyanobacteriia	Cyanobacteriales	Phormidiaceae	Phormidiaceae_unclassified	no	no
Otu00455	Bacteria	Proteobacteria	Gammaproteobacteria	Aeromonadales	Aeromonadaceae	Aeromonadaceae_unclassified	no	no
Otu00456	Bacteria	Proteobacteria	Gammaproteobacteria	Burkholderiales	Sutterellaceae	AAP99	no	no
Otu00457	Bacteria	Bacteroidota	Rhodothermia	Rhodothermales	Rhodothermaceae	Rubrivirga	no	no
Otu00458	Bacteria	Acidobacteriota	Vicinamibacteria	Vicinamibacterales	Vicinamibacteraceae	Vicinamibacteraceae_unclassified	no	no
Otu00459	Bacteria	Bacteroidota	Bacteroidia	Chitinophagales	Chitinophagaceae	Dinghuibacter	no	no
Otu00460	Bacteria	Proteobacteria	Gammaproteobacteria	Xanthomonadales	Xanthomonadaceae	Thermomonas	no	no
Otu00461	Bacteria	Fusobacteriota	Fusobacteriia	Fusobacteriales	Fusobacteriaceae	Cetobacterium	no	no
Otu00462	Bacteria	Bacteroidota	Bacteroidia	Bacteroidales	Bacteroidaceae	Bacteroides	no	no
Otu00463	Bacteria	Proteobacteria	Alphaproteobacteria	Caulobacterales	Caulobacteraceae	Brevundimonas	no	no
Otu00464	Bacteria	Proteobacteria	Gammaproteobacteria	Burkholderiales	Rhodocyclaceae	Rhodocyclaceae_unclassified	no	no
Otu00465	Bacteria	Proteobacteria	Gammaproteobacteria	Chromatiales	Chromatiaceae	Chromatiaceae_unclassified	no	no
Otu00466	Bacteria	Deferribacterota	Deferribacteres	Deferribacterales	Deferribacteraceae	Denitrovibrio	no	no
Otu00467	Bacteria	Proteobacteria	Alphaproteobacteria	Rhodobacterales	Rhodobacteraceae	Rhodobacteraceae_unclassified	no	no
Otu00468	Bacteria	Proteobacteria	Gammaproteobacteria	Burkholderiales	MWH-UniP1_aquatic_group	MWH-UniP1_aquatic_group_ge	no	no
Otu00469	Bacteria	Actinobacteriota	Actinobacteria	Frankiales	Sporichthyaceae	hgcI_clade	no	no
Otu00470	Bacteria	Bacteroidota	Bacteroidia	Cytophagales	Cyclobacteriaceae	Marinoscillum	no	no
Otu00471	Bacteria	Bacteroidota	Bacteroidia	Bacteroidales	Prolixibacteraceae	uncultured	no	no
Otu00472	Bacteria	Verrucomicrobiota	Verrucomicrobiae	Pedosphaerales	Pedosphaeraceae	SCGC_AAA164-E04	no	no
Otu00473	Bacteria	Deinococcota	Deinococci	Thermales	Thermaceae	Meiothermus	no	no
Otu00474	Bacteria	Planctomycetota	OM190	OM190_or	OM190_fa	OM190_ge	no	no
Otu00475	Bacteria	Bacteroidota	Bacteroidia	Bacteroidales	Williamwhitmaniaceae	Acetobacteroides	no	no
Otu00476	Bacteria	Proteobacteria	Alphaproteobacteria	Acetobacterales	Acetobacteraceae	Roseomonas	no	no
Otu00477	Bacteria	Bacteroidota	Bacteroidia	Flavobacteriales	Flavobacteriales_unclassified	Flavobacteriales_unclassified	no	no
Otu00478	Bacteria	Bacteroidota	Bacteroidia	Flavobacteriales	Flavobacteriaceae	NS5_marine_group	no	no
Otu00479	Bacteria	Proteobacteria	Gammaproteobacteria	Burkholderiales	Methylophilaceae	Methylophilaceae_unclassified	no	no
Otu00480	Bacteria	Actinobacteriota	Actinobacteria	Micrococcales	Microbacteriaceae	Microbacteriaceae_unclassified	no	no
Otu00481	Bacteria	Proteobacteria	Gammaproteobacteria	Gammaproteobacteria_unclassified	Gammaproteobacteria_unclassified	Gammaproteobacteria_unclassified	no	no
Otu00482	Bacteria	Actinobacteriota	Actinobacteria	Actinobacteria_unclassified	Actinobacteria_unclassified	Actinobacteria_unclassified	no	no
Otu00483	Bacteria	Proteobacteria	Alphaproteobacteria	Rhodobacterales	Rhodobacteraceae	uncultured	no	no
Otu00484	Bacteria	Bacteroidota	Bacteroidia	Chitinophagales	Saprospiraceae	uncultured	no	no
Otu00485	Bacteria	Bacteroidota	Bacteroidia	Chitinophagales	uncultured	uncultured_ge	no	no
Otu00486	Bacteria	Gemmatimonadota	Gemmatimonadetes	Gemmatimonadales	Gemmatimonadaceae	Gemmatimonadaceae_unclassified	no	no
Otu00487	Bacteria	Bacteroidota	Bacteroidia	Bacteroidales	Prolixibacteraceae	Draconibacterium	no	no
Otu00488	Bacteria	Bacteroidota	Bacteroidia	Flavobacteriales	Flavobacteriaceae	Flavobacteriaceae_unclassified	no	no
Otu00489	Bacteria	Proteobacteria	Gammaproteobacteria	Burkholderiales	Burkholderiaceae	Lautropia	no	no
Otu00490	Bacteria	Proteobacteria	Alphaproteobacteria	Acetobacterales	Acetobacteraceae	Roseomonas	no	no
Otu00491	Bacteria	Proteobacteria	Gammaproteobacteria	Thiomicrospirales	Thiomicrospiraceae	endosymbionts	no	no
Otu00492	Bacteria	Bacteroidota	Bacteroidia	Sphingobacteriales	NS11-12_marine_group	NS11-12_marine_group_ge	no	no
Otu00493	Bacteria	Bacteroidota	Bacteroidia	Chitinophagales	Saprospiraceae	Lewinella	no	no
Otu00494	Bacteria	Proteobacteria	Gammaproteobacteria	uncultured	uncultured_fa	uncultured_ge	no	no
Otu00495	Bacteria	Bacteroidota	Bacteroidia	Flavobacteriales	Flavobacteriaceae	Flavobacterium	no	no
Otu00496	Bacteria	Cyanobacteria	Cyanobacteriia	Cyanobacteriia_unclassified	Cyanobacteriia_unclassified	Cyanobacteriia_unclassified	no	no
Otu00497	Bacteria	Proteobacteria	Gammaproteobacteria	Burkholderiales	Rhodocyclaceae	Propionivibrio	no	no
Otu00498	Bacteria	Proteobacteria	Alphaproteobacteria	Rhizobiales	Beijerinckiaceae	Methylobacterium-Methylorubrum	no	no
Otu00499	Bacteria	Firmicutes	Clostridia	Peptostreptococcales-Tissierellales	Peptostreptococcales-Tissierellales_unclassified	Peptostreptococcales-Tissierellales_unclassified	no	no
Otu00500	Bacteria	Acidobacteriota	Holophagae	Holophagales	Holophagaceae	uncultured	no	no
Otu00501	Bacteria	Bacteroidota	Bacteroidia	Sphingobacteriales	Lentimicrobiaceae	Lentimicrobium	no	no
Otu00502	Bacteria	Bacteroidota	Bacteroidia	Bacteroidales	Prolixibacteraceae	BSV13	no	no
Otu00503	Bacteria	Acidobacteriota	Vicinamibacteria	Subgroup_17	Subgroup_17_fa	Subgroup_17_ge	no	no
Otu00504	Bacteria	Bacteroidota	Bacteroidia	Chitinophagales	Chitinophagaceae	Flavihumibacter	no	no
Otu00505	Bacteria	Firmicutes	Clostridia	Clostridiales	Clostridiaceae	Clostridium_sensu_stricto_6	no	no
Otu00506	Bacteria	Proteobacteria	Gammaproteobacteria	OM182_clade	OM182_clade_fa	OM182_clade_ge	no	no
Otu00507	Bacteria	Chloroflexi	Anaerolineae	Anaerolineales	Anaerolineaceae	uncultured	no	no
Otu00508	Bacteria	Proteobacteria	Alphaproteobacteria	Rhodobacterales	Rhodobacteraceae	Rhodobacteraceae_unclassified	no	no
Otu00509	Bacteria	Bacteroidota	Bacteroidia	Chitinophagales	Chitinophagaceae	Edaphobaculum	no	no
Otu00510	Bacteria	Bacteroidota	Bacteroidia	Flavobacteriales	Cryomorphaceae	Cryomorphaceae_unclassified	no	no
Otu00511	Bacteria	Bacteroidota	Bacteroidia	Sphingobacteriales	Sphingobacteriaceae	Sphingobacterium	no	no
Otu00512	Bacteria	Proteobacteria	Alphaproteobacteria	Alphaproteobacteria_unclassified	Alphaproteobacteria_unclassified	Alphaproteobacteria_unclassified	no	no
Otu00513	Bacteria	Proteobacteria	Alphaproteobacteria	Rhodobacterales	Rhodobacteraceae	Rhodobacteraceae_unclassified	no	no
Otu00514	Bacteria	Proteobacteria	Gammaproteobacteria	Burkholderiales	Burkholderiales_unclassified	Burkholderiales_unclassified	no	no
Otu00515	Bacteria	Firmicutes	Clostridia	Peptostreptococcales-Tissierellales	Peptostreptococcales-Tissierellales_fa	Soehngenia	no	no
Otu00516	Bacteria	Proteobacteria	Gammaproteobacteria	Xanthomonadales	Rhodanobacteraceae	uncultured	no	no
Otu00517	Bacteria	Bacteroidota	Bacteroidia	Flavobacteriales	Flavobacteriaceae	Robiginitalea	no	no
Otu00518	Bacteria	Proteobacteria	Alphaproteobacteria	Rhodobacterales	Rhodobacteraceae	Rhodobacteraceae_unclassified	no	no
Otu00519	Bacteria	Proteobacteria	Gammaproteobacteria	Burkholderiales	Nitrosomonadaceae	IS-44	no	no
Otu00520	Bacteria	Proteobacteria	Gammaproteobacteria	Alteromonadales	Alteromonadaceae	Alteromonadaceae_unclassified	no	no
Otu00521	Bacteria	Proteobacteria	Alphaproteobacteria	Caulobacterales	Hyphomonadaceae	uncultured	no	no
Otu00522	Bacteria	Planctomycetota	Planctomycetes	Isosphaerales	Isosphaeraceae	uncultured	no	no
Otu00523	Bacteria	Bacteroidota	Bacteroidia	Bacteroidales	Prevotellaceae	Prevotellaceae_unclassified	no	no
Otu00524	Bacteria	Firmicutes	Bacilli	Paenibacillales	Paenibacillaceae	Paenibacillus	no	no
Otu00525	Bacteria	Proteobacteria	Gammaproteobacteria	Burkholderiales	Methylophilaceae	Methylophilaceae_unclassified	no	no
Otu00526	Bacteria	Proteobacteria	Alphaproteobacteria	Rhodobacterales	Rhodobacteraceae	Rhodobacteraceae_unclassified	no	no
Otu00527	Bacteria	Bacteroidota	Bacteroidia	Cytophagales	Spirosomaceae	Rudanella	no	no
Otu00528	Bacteria	Bacteroidota	Bacteroidia	Chitinophagales	Chitinophagaceae	Chitinophagaceae_unclassified	no	no
Otu00529	Bacteria	Acidobacteriota	Holophagae	Holophagales	Holophagaceae	Holophagaceae_unclassified	no	no
Otu00530	Bacteria	Bacteroidota	Bacteroidia	Flavobacteriales	Flavobacteriaceae	Mesonia	no	no
Otu00531	Bacteria	Bacteroidota	Bacteroidia	Cytophagales	Microscillaceae	Microscillaceae_unclassified	no	no
Otu00532	Bacteria	Proteobacteria	Gammaproteobacteria	B2M28	B2M28_fa	B2M28_ge	no	no
Otu00533	Bacteria	Proteobacteria	Gammaproteobacteria	SAR86_clade	SAR86_clade_fa	SAR86_clade_ge	no	no
Otu00534	Bacteria	Proteobacteria	Alphaproteobacteria	Rhodobacterales	Rhodobacteraceae	Rhodobacteraceae_unclassified	no	no
Otu00535	Bacteria	Planctomycetota	Phycisphaerae	Phycisphaerales	Phycisphaeraceae	CL500-3	no	no
Otu00536	Bacteria	Proteobacteria	Gammaproteobacteria	Burkholderiales	Nitrosomonadaceae	Ellin6067	no	no
Otu00537	Bacteria	Proteobacteria	Gammaproteobacteria	Oceanospirillales	Litoricolaceae	Litoricola	no	no
Otu00538	Bacteria	Bacteroidota	Bacteroidia	Chitinophagales	Saprospiraceae	Aureispira	no	no
Otu00539	Bacteria	Proteobacteria	Gammaproteobacteria	Burkholderiales	T34	T34_ge	no	no
Otu00540	Bacteria	Cyanobacteria	Cyanobacteriia	Oxyphotobacteria_Incertae_Sedis	Unknown_Family	Unknown_Family_unclassified	no	no
Otu00541	Bacteria	Bacteroidota	Bacteroidia	Sphingobacteriales	Lentimicrobiaceae	Lentimicrobium	no	no
Otu00542	Bacteria	Proteobacteria	Gammaproteobacteria	Thiotrichales	Thiotrichaceae	uncultured	no	no
Otu00543	Bacteria	Firmicutes	Clostridia	Oscillospirales	Ruminococcaceae	Faecalibacterium	no	no
Otu00544	Archaea	Thermoplasmatota	Thermoplasmata	Marine_Group_II	Marine_Group_II_fa	Marine_Group_II_ge	no	no
Otu00545	Bacteria	Proteobacteria	Gammaproteobacteria	Oceanospirillales	Nitrincolaceae	Marinobacterium	no	no
Otu00546	Bacteria	Bacteroidota	Bacteroidia	Bacteroidales	Dysgonomonadaceae	Dysgonomonas	no	no
Otu00547	Bacteria	Proteobacteria	Gammaproteobacteria	Burkholderiales	Comamonadaceae	Comamonadaceae_unclassified	no	no
Otu00548	Bacteria	Myxococcota	Myxococcia	Myxococcales	Anaeromyxobacteraceae	Anaeromyxobacter	no	no
Otu00549	Bacteria	Bdellovibrionota	Bdellovibrionia	Bacteriovoracales	Bacteriovoracaceae	Bacteriovoracaceae_unclassified	no	no
Otu00550	Bacteria	Proteobacteria	Gammaproteobacteria	Burkholderiales	Burkholderiales_unclassified	Burkholderiales_unclassified	no	no
Otu00551	Bacteria	Acidobacteriota	Vicinamibacteria	Vicinamibacterales	uncultured	uncultured_ge	no	no
Otu00552	Bacteria	Bacteroidota	Bacteroidia	Chitinophagales	Chitinophagaceae	Terrimonas	no	no
Otu00553	Bacteria	Proteobacteria	Gammaproteobacteria	Gammaproteobacteria_Incertae_Sedis	Unknown_Family	Unknown_Family_ge	no	no
Otu00554	Bacteria	Bacteroidota	Bacteroidia	Chitinophagales	Chitinophagaceae	Edaphobaculum	no	no
Otu00555	Bacteria	Bacteroidota	Bacteroidia	Flavobacteriales	Cryomorphaceae	uncultured	no	no
Otu00556	Bacteria	Proteobacteria	Gammaproteobacteria	Burkholderiales	Rhodocyclaceae	Rhodocyclaceae_unclassified	no	no
Otu00557	Bacteria	Proteobacteria	Alphaproteobacteria	Rhizobiales	Rhizobiales_Incertae_Sedis	Alsobacter	no	no
Otu00558	Bacteria	Planctomycetota	Planctomycetes	Gemmatales	Gemmataceae	Gemmataceae_unclassified	no	no
Otu00559	Bacteria	Proteobacteria	Gammaproteobacteria	Burkholderiales	Burkholderiaceae	Burkholderia-Caballeronia-Paraburkholderia	no	no
Otu00560	Bacteria	Bacteroidota	Bacteroidia	Chitinophagales	Chitinophagaceae	Ferruginibacter	no	no
Otu00561	Bacteria	Proteobacteria	Proteobacteria_unclassified	Proteobacteria_unclassified	Proteobacteria_unclassified	Proteobacteria_unclassified	no	no
Otu00562	Bacteria	Bdellovibrionota	Bdellovibrionia	Bdellovibrionales	Bdellovibrionaceae	OM27_clade	no	no
Otu00563	Bacteria	Gemmatimonadota	Gemmatimonadetes	Gemmatimonadales	Gemmatimonadaceae	Gemmatimonas	no	no
Otu00564	Bacteria	Acidobacteriota	Vicinamibacteria	Subgroup_17	Subgroup_17_fa	Subgroup_17_ge	no	no
Otu00565	Bacteria	Proteobacteria	Alphaproteobacteria	Rhodospirillales	Magnetospirillaceae	Magnetospirillaceae_unclassified	no	no
Otu00566	Bacteria	Proteobacteria	Alphaproteobacteria	Sphingomonadales	Sphingomonadaceae	Sphingomonadaceae_unclassified	no	no
Otu00567	Bacteria	Acidobacteriota	Thermoanaerobaculia	Thermoanaerobaculales	Thermoanaerobaculaceae	Subgroup_10	no	no
Otu00568	Bacteria	Proteobacteria	Alphaproteobacteria	Sphingomonadales	Sphingomonadaceae	Sphingomonadaceae_unclassified	no	no
Otu00569	Bacteria	Firmicutes	Bacilli	RF39	RF39_fa	RF39_ge	no	no
Otu00570	Bacteria	Proteobacteria	Alphaproteobacteria	Defluviicoccales	Defluviicoccaceae	Defluviicoccus	no	no
Otu00571	Bacteria	Proteobacteria	Gammaproteobacteria	Oceanospirillales	Oleiphilaceae	Oleiphilus	no	no
Otu00572	Bacteria	Bacteroidota	Bacteroidia	Bacteroidia_unclassified	Bacteroidia_unclassified	Bacteroidia_unclassified	no	no
Otu00573	Bacteria	Bacteroidota	Kapabacteria	Kapabacteriales	Kapabacteriales_fa	Kapabacteriales_ge	no	no
Otu00574	Bacteria	Proteobacteria	Gammaproteobacteria	Burkholderiales	Gallionellaceae	Gallionellaceae_unclassified	no	no
Otu00575	Bacteria	Bacteroidota	Bacteroidia	Bacteroidia_unclassified	Bacteroidia_unclassified	Bacteroidia_unclassified	no	no
Otu00576	Bacteria	Firmicutes	Bacilli	Lactobacillales	Lactobacillaceae	Lactobacillus	no	no
Otu00577	Bacteria	Proteobacteria	Gammaproteobacteria	Gammaproteobacteria_unclassified	Gammaproteobacteria_unclassified	Gammaproteobacteria_unclassified	no	no
Otu00578	Bacteria	Bacteroidota	Bacteroidia	Flavobacteriales	Flavobacteriaceae	Flavobacterium	no	no
Otu00579	Bacteria	Proteobacteria	Gammaproteobacteria	B2M28	B2M28_fa	B2M28_ge	no	no
Otu00580	Bacteria	Proteobacteria	Alphaproteobacteria	Rhodobacterales	Rhodobacteraceae	Rubribacterium	no	no
Otu00581	Bacteria	Bacteroidota	Bacteroidia	Flavobacteriales	Flavobacteriaceae	Seonamhaeicola	no	no
Otu00582	Bacteria	Desulfobacterota	Syntrophobacteria	Syntrophobacterales	uncultured	uncultured_ge	no	no
Otu00583	Bacteria	Bacteroidota	Bacteroidia	Flavobacteriales	Flavobacteriaceae	Flavobacteriaceae_unclassified	no	no
Otu00584	Bacteria	Firmicutes	Clostridia	Lachnospirales	Lachnospiraceae	Lachnospiraceae_unclassified	no	no
Otu00585	Bacteria	Bacteroidota	Bacteroidia	Bacteroidales	Prevotellaceae	Prevotellaceae_unclassified	no	no
Otu00586	Bacteria	Fusobacteriota	Fusobacteriia	Fusobacteriales	Fusobacteriaceae	Fusobacteriaceae_unclassified	no	no
Otu00587	Bacteria	Proteobacteria	Alphaproteobacteria	Rhodobacterales	Rhodobacteraceae	Rhodobacteraceae_unclassified	no	no
Otu00588	Bacteria	Bacteroidota	Bacteroidia	Sphingobacteriales	Sphingobacteriaceae	Sphingobacterium	no	no
Otu00589	Bacteria	Bacteroidota	Bacteroidia	Cytophagales	Cyclobacteriaceae	uncultured	no	no
Otu00590	Bacteria	Latescibacterota	Latescibacterota_cl	Latescibacterota_or	Latescibacterota_fa	Latescibacterota_ge	no	no
Otu00591	Bacteria	Actinobacteriota	Actinobacteria	PeM15	PeM15_fa	PeM15_ge	no	no
Otu00592	Bacteria	Proteobacteria	Gammaproteobacteria	Chromatiales	Chromatiaceae	Candidatus_Thiobios	no	no
Otu00593	Bacteria	Proteobacteria	Gammaproteobacteria	Cellvibrionales	Halieaceae	Pseudohaliea	no	no
Otu00594	Bacteria	Bacteroidota	Bacteroidia	Sphingobacteriales	Sphingobacteriaceae	Sphingobacterium	no	no
Otu00595	Bacteria	Bacteroidota	Bacteroidia	Bacteroidales	Prevotellaceae	Prevotella	no	no
Otu00596	Bacteria	Proteobacteria	Alphaproteobacteria	Sphingomonadales	Sphingomonadaceae	Sphingomonas	no	no
Otu00597	Bacteria	Cyanobacteria	Cyanobacteriia	Leptolyngbyales	Leptolyngbyaceae	uncultured	no	no
Otu00598	Bacteria	Bacteroidota	Bacteroidia	Sphingobacteriales	Lentimicrobiaceae	Lentimicrobiaceae_ge	no	no
Otu00599	Bacteria	Proteobacteria	Gammaproteobacteria	Burkholderiales	MWH-UniP1_aquatic_group	MWH-UniP1_aquatic_group_ge	no	no
Otu00600	Bacteria	Proteobacteria	Gammaproteobacteria	Burkholderiales	Hydrogenophilaceae	uncultured	no	no
Otu00601	Bacteria	Proteobacteria	Alphaproteobacteria	Acetobacterales	Acetobacteraceae	Craurococcus-Caldovatus	no	no
Otu00602	Bacteria	Cyanobacteria	Cyanobacteriia	Cyanobacteriales	Gloeocapsaceae	Gleocapsa	no	no
Otu00603	Bacteria	Proteobacteria	Alphaproteobacteria	Rhizobiales	Beijerinckiaceae	Beijerinckiaceae_unclassified	no	no
Otu00604	Bacteria	Bacteroidota	Bacteroidia	Flavobacteriales	NS9_marine_group	NS9_marine_group_ge	no	no
Otu00605	Bacteria	Bacteroidota	Bacteroidia	Bacteroidia_unclassified	Bacteroidia_unclassified	Bacteroidia_unclassified	no	no
Otu00606	Bacteria	Proteobacteria	Gammaproteobacteria	Burkholderiales	Oxalobacteraceae	Undibacterium	no	no
Otu00607	Bacteria	Bacteroidota	Bacteroidia	Sphingobacteriales	Sphingobacteriaceae	Sphingobacteriaceae_unclassified	no	no
Otu00608	Bacteria	Acidobacteriota	Thermoanaerobaculia	Thermoanaerobaculales	Thermoanaerobaculaceae	Subgroup_23	no	no
Otu00609	Bacteria	Cyanobacteria	Cyanobacteriia	Cyanobacteriales	Microcystaceae	Chalicogloea_CCALA_975	no	no
Otu00610	Bacteria	Planctomycetota	Planctomycetes	Gemmatales	Gemmataceae	uncultured	no	no
Otu00611	Bacteria	Cyanobacteria	Cyanobacteriia	Synechococcales	Cyanobiaceae	Cyanobiaceae_unclassified	no	no
Otu00612	Bacteria	Proteobacteria	Gammaproteobacteria	Burkholderiales	Alcaligenaceae	Paenalcaligenes	no	no
Otu00613	Bacteria	Proteobacteria	Gammaproteobacteria	Steroidobacterales	Steroidobacteraceae	uncultured	no	no
Otu00614	Bacteria	Acidobacteriota	Vicinamibacteria	Vicinamibacterales	Vicinamibacteraceae	Vicinamibacteraceae_unclassified	no	no
Otu00615	Bacteria	Proteobacteria	Gammaproteobacteria	Burkholderiales	Burkholderiaceae	Limnobacter	no	no
Otu00616	Bacteria	Actinobacteriota	Actinobacteria	PeM15	PeM15_fa	PeM15_ge	no	no
Otu00617	Bacteria	Cyanobacteria	Cyanobacteriia	Cyanobacteriales	Nostocaceae	Calothrix_PCC-6303	yes	no
Otu00618	Bacteria	Bacteroidota	Bacteroidia	Flavobacteriales	Crocinitomicaceae	Fluviicola	no	no
Otu00619	Bacteria	Chloroflexi	Anaerolineae	SBR1031	A4b	OLB15	no	no
Otu00620	Bacteria	Bacteroidota	Bacteroidia	Flavobacteriales	Weeksellaceae	Chryseobacterium	no	no
Otu00621	Bacteria	Proteobacteria	Gammaproteobacteria	Nitrosococcales	Nitrosococcaceae	Cm1-21	no	no
Otu00622	Bacteria	Proteobacteria	Alphaproteobacteria	Sphingomonadales	Sphingomonadaceae	Sphingomonadaceae_unclassified	no	no
Otu00623	Bacteria	Proteobacteria	Gammaproteobacteria	Alteromonadales	Shewanellaceae	Shewanella	no	no
Otu00624	Bacteria	Firmicutes	Clostridia	Peptostreptococcales-Tissierellales	Peptostreptococcales-Tissierellales_unclassified	Peptostreptococcales-Tissierellales_unclassified	no	no
Otu00625	Bacteria	Bacteroidota	Bacteroidia	Chitinophagales	Saprospiraceae	Haliscomenobacter	no	no
Otu00626	Bacteria	Bacteroidota	Bacteroidia	Sphingobacteriales	NS11-12_marine_group	NS11-12_marine_group_ge	no	no
Otu00627	Bacteria	Proteobacteria	Alphaproteobacteria	Rhodobacterales	Rhodobacteraceae	Amaricoccus	no	no
Otu00628	Bacteria	Bacteroidota	Bacteroidia	Chitinophagales	Chitinophagaceae	Chitinophagaceae_unclassified	no	no
Otu00629	Bacteria	Acidobacteriota	Holophagae	Holophagales	Holophagaceae	Holophagaceae_unclassified	no	no
Otu00630	Bacteria	Proteobacteria	Alphaproteobacteria	Defluviicoccales	uncultured	uncultured_ge	no	no
Otu00631	Bacteria	Proteobacteria	Alphaproteobacteria	Azospirillales	Azospirillaceae	Azospirillum	no	no
Otu00632	Bacteria	Desulfobacterota	Desulfobacteria	Desulfobacterales	Desulfosarcinaceae	Sva0081_sediment_group	no	no
Otu00633	Bacteria	Proteobacteria	Alphaproteobacteria	Tistrellales	Tistrellaceae	Tistrella	no	no
Otu00634	Bacteria	Bacteroidota	Bacteroidia	Sphingobacteriales	Sphingobacteriaceae	Solitalea	no	no
Otu00635	Bacteria	Actinobacteriota	Actinobacteria	Frankiales	Sporichthyaceae	hgcI_clade	no	no
Otu00636	Bacteria	Proteobacteria	Alphaproteobacteria	Sphingomonadales	Sphingomonadaceae	Sphingomonadaceae_unclassified	no	no
Otu00637	Bacteria	Bacteroidota	Bacteroidia	Bacteroidia_unclassified	Bacteroidia_unclassified	Bacteroidia_unclassified	no	no
Otu00638	Bacteria	Proteobacteria	Alphaproteobacteria	Acetobacterales	Acetobacteraceae	Acetobacteraceae_unclassified	no	no
Otu00639	Bacteria	Bacteroidota	Ignavibacteria	Ignavibacteriales	PHOS-HE36	PHOS-HE36_ge	no	no
Otu00640	Bacteria	Bacteroidota	Bacteroidia	Chitinophagales	Saprospiraceae	uncultured	no	no
Otu00641	Bacteria	Proteobacteria	Gammaproteobacteria	Competibacterales	Competibacteraceae	Candidatus_Competibacter	no	no
Otu00642	Bacteria	Fusobacteriota	Fusobacteriia	Fusobacteriales	Leptotrichiaceae	Hypnocyclicus	no	no
Otu00643	Bacteria	Firmicutes	Clostridia	Peptostreptococcales-Tissierellales	Peptostreptococcales-Tissierellales_fa	Peptostreptococcales-Tissierellales_fa_unclassified	no	no
Otu00644	Bacteria	Proteobacteria	Alphaproteobacteria	Rhodobacterales	Rhodobacteraceae	Rubellimicrobium	no	no
Otu00645	Bacteria	Bacteroidota	Bacteroidia	Chitinophagales	Chitinophagaceae	uncultured	no	no
Otu00646	Bacteria	Firmicutes	Clostridia	Clostridiales	Clostridiaceae	Proteiniclasticum	no	no
Otu00647	Bacteria	Desulfobacterota	Desulfuromonadia	Desulfuromonadia_or	Geopsychrobacteraceae	Geopsychrobacteraceae_unclassified	no	no
Otu00648	Bacteria	Bacteroidota	Bacteroidia	Bacteroidales	Prolixibacteraceae	WCHB1-32	no	no
Otu00649	Bacteria	Desulfobacterota	Desulfovibrionia	Desulfovibrionales	Desulfovibrionaceae	Desulfovibrio	no	no
Otu00650	Bacteria	Bacteroidota	Bacteroidia	Bacteroidales	Tannerellaceae	Parabacteroides	no	no
Otu00651	Bacteria	Proteobacteria	Gammaproteobacteria	Ectothiorhodospirales	Ectothiorhodospiraceae	Thiogranum	no	no
Otu00652	Bacteria	Bacteroidota	Bacteroidia	Flavobacteriales	Flavobacteriaceae	Flavobacterium	no	no
Otu00653	Bacteria	Bacteroidota	Bacteroidia	Sphingobacteriales	Lentimicrobiaceae	Lentimicrobiaceae_ge	no	no
Otu00654	Bacteria	Proteobacteria	Gammaproteobacteria	Burkholderiales	TRA3-20	TRA3-20_ge	no	no
Otu00655	Bacteria	Fusobacteriota	Fusobacteriia	Fusobacteriales	Leptotrichiaceae	Hypnocyclicus	no	no
Otu00656	Bacteria	Proteobacteria	Alphaproteobacteria	Rhodobacterales	Rhodobacteraceae	Rubellimicrobium	no	no
Otu00657	Bacteria	Planctomycetota	Planctomycetes	Pirellulales	Pirellulaceae	Pirellula	no	no
Otu00658	Bacteria	Proteobacteria	Alphaproteobacteria	Defluviicoccales	uncultured	uncultured_ge	no	no
Otu00659	Bacteria	Bacteroidota	Bacteroidia	Chitinophagales	Saprospiraceae	Saprospiraceae_unclassified	no	no
Otu00660	Bacteria	Cyanobacteria	Cyanobacteriia	Cyanobacteriales	Cyanobacteriales_unclassified	Cyanobacteriales_unclassified	no	no
Otu00661	Bacteria	Bacteroidota	Bacteroidia	Bacteroidales	Bacteroidetes_BD2-2	Bacteroidetes_BD2-2_ge	no	no
Otu00662	Bacteria	Proteobacteria	Alphaproteobacteria	Acetobacterales	Acetobacteraceae	Acetobacteraceae_unclassified	no	no
Otu00663	Bacteria	Bacteroidota	Bacteroidia	Flavobacteriales	Flavobacteriaceae	Flavobacterium	no	no
Otu00664	Bacteria	Bacteroidota	Bacteroidia	Flavobacteriales	Flavobacteriales_unclassified	Flavobacteriales_unclassified	no	no
Otu00665	Bacteria	Proteobacteria	Alphaproteobacteria	Rhodobacterales	Rhodobacteraceae	Rubellimicrobium	no	no
Otu00666	Bacteria	Bacteroidota	Bacteroidia	Chitinophagales	Saprospiraceae	Aureispira	no	no
Otu00667	Bacteria	Proteobacteria	Gammaproteobacteria	Xanthomonadales	Xanthomonadaceae	Xanthomonadaceae_unclassified	no	no
Otu00668	Bacteria	Proteobacteria	Alphaproteobacteria	Rhodobacterales	Rhodobacteraceae	Rhodobacteraceae_unclassified	no	no
Otu00669	Bacteria	Planctomycetota	Planctomycetes	Gemmatales	Gemmataceae	Gemmataceae_unclassified	no	no
Otu00670	Bacteria	Cyanobacteria	Vampirivibrionia	Vampirovibrionales	Vampirovibrionaceae	Vampirovibrionaceae_unclassified	no	no
Otu00671	Bacteria	Proteobacteria	Gammaproteobacteria	Gammaproteobacteria_unclassified	Gammaproteobacteria_unclassified	Gammaproteobacteria_unclassified	no	no
Otu00672	Bacteria	Proteobacteria	Gammaproteobacteria	Thiotrichales	Thiotrichaceae	Thiothrix	no	no
Otu00673	Bacteria	Bacteroidota	Bacteroidia	Sphingobacteriales	Lentimicrobiaceae	Lentimicrobium	no	no
Otu00674	Bacteria	Bacteroidota	Bacteroidia	Bacteroidales	Bacteroidaceae	Bacteroides	no	no
Otu00675	Bacteria	Bacteroidota	Rhodothermia	Rhodothermales	Rhodothermaceae	Rubrivirga	no	no
Otu00676	Bacteria	Planctomycetota	Phycisphaerae	Phycisphaerales	Phycisphaeraceae	Urania-1B-19_marine_sediment_group	no	no
Otu00677	Bacteria	Proteobacteria	Gammaproteobacteria	Thiotrichales	Thiotrichaceae	Thiothrix	no	no
Otu00678	Bacteria	Proteobacteria	Alphaproteobacteria	Sphingomonadales	Sphingomonadaceae	Sphingomonas	no	no
Otu00679	Bacteria	Proteobacteria	Gammaproteobacteria	Burkholderiales	Sutterellaceae	uncultured	no	no
Otu00680	Bacteria	Cyanobacteria	Cyanobacteriia	Cyanobacteriia_unclassified	Cyanobacteriia_unclassified	Cyanobacteriia_unclassified	no	no
Otu00681	Bacteria	Myxococcota	Myxococcia	Myxococcales	Myxococcaceae	P3OB-42	no	no
Otu00682	Bacteria	Cyanobacteria	Cyanobacteriia	Cyanobacteriales	Oscillatoriaceae	Oscillatoria_PCC-6304	no	no
Otu00683	Bacteria	Proteobacteria	Alphaproteobacteria	Caulobacterales	Hyphomonadaceae	SWB02	no	no
Otu00684	Bacteria	Cyanobacteria	Cyanobacteriia	Cyanobacteriia_unclassified	Cyanobacteriia_unclassified	Cyanobacteriia_unclassified	no	no
Otu00685	Bacteria	Planctomycetota	Planctomycetes	Pirellulales	Pirellulaceae	Pirellula	no	no
Otu00686	Bacteria	Desulfobacterota	Desulfobacteria	Desulfobacterales	Desulfobacteraceae	Desulfobacter	no	no
Otu00687	Bacteria	Proteobacteria	Alphaproteobacteria	Rhizobiales	Beijerinckiaceae	FukuN57	no	no
Otu00688	Bacteria	Bacteroidota	Bacteroidia	Bacteroidia_unclassified	Bacteroidia_unclassified	Bacteroidia_unclassified	no	no
Otu00689	Bacteria	Bacteroidota	Bacteroidia	Bacteroidales	Bacteroidetes_vadinHA17	Bacteroidetes_vadinHA17_ge	no	no
Otu00690	Bacteria	Bacteroidota	Bacteroidia	Chitinophagales	Saprospiraceae	uncultured	no	no
Otu00691	Bacteria	Proteobacteria	Alphaproteobacteria	Acetobacterales	Acetobacteraceae	Craurococcus-Caldovatus	no	no
Otu00692	Bacteria	Bacteroidota	Bacteroidia	Chitinophagales	Saprospiraceae	Saprospira	no	no
Otu00693	Bacteria	Proteobacteria	Alphaproteobacteria	Sphingomonadales	Sphingomonadaceae	Sphingomonadaceae_unclassified	no	no
Otu00694	Bacteria	Proteobacteria	Alphaproteobacteria	Rhodospirillales	Rhodospirillaceae	Pararhodospirillum	no	no
Otu00695	Bacteria	Campilobacterota	Campylobacteria	Campylobacterales	Arcobacteraceae	Arcobacteraceae_unclassified	no	no
Otu00696	Bacteria	Proteobacteria	Gammaproteobacteria	Gammaproteobacteria_unclassified	Gammaproteobacteria_unclassified	Gammaproteobacteria_unclassified	no	no
Otu00697	Bacteria	Proteobacteria	Gammaproteobacteria	Burkholderiales	Chitinibacteraceae	Chitinibacter	no	no
Otu00698	Bacteria	Proteobacteria	Gammaproteobacteria	Burkholderiales	Neisseriaceae	Neisseriaceae_unclassified	no	no
Otu00699	Bacteria	Spirochaetota	Spirochaetia	Spirochaetales	Spirochaetaceae	Spirochaeta_2	no	no
Otu00700	Bacteria	Proteobacteria	Alphaproteobacteria	Rhodobacterales	Rhodobacteraceae	Rhodobacteraceae_unclassified	no	no
Otu00701	Bacteria	Verrucomicrobiota	Kiritimatiellae	Kiritimatiellales	Kiritimatiellaceae	R76-B128	no	no
Otu00702	Bacteria	Proteobacteria	Alphaproteobacteria	Puniceispirillales	SAR116_clade	SAR116_clade_ge	no	no
Otu00703	Bacteria	Proteobacteria	Gammaproteobacteria	Cellvibrionales	Halieaceae	Halioglobus	no	no
Otu00704	Bacteria	Proteobacteria	Gammaproteobacteria	Burkholderiales	Hydrogenophilaceae	Thiobacillus	no	no
Otu00705	Bacteria	Desulfobacterota	Desulfovibrionia	Desulfovibrionales	Desulfovibrionaceae	Desulfovibrio	no	no
Otu00706	Bacteria	Acidobacteriota	Holophagae	Holophagales	Holophagaceae	Holophagaceae_unclassified	no	no
Otu00707	Bacteria	Chloroflexi	Anaerolineae	Anaerolineales	Anaerolineaceae	Anaerolinea	no	no
Otu00708	Bacteria	Modulibacteria	Moduliflexia	Moduliflexales	Moduliflexaceae	Candidatus_Moduliflexus	no	no
Otu00709	Bacteria	Proteobacteria	Gammaproteobacteria	Burkholderiales	Chromobacteriaceae	Vogesella	no	no
Otu00710	Bacteria	Bacteroidota	Bacteroidia	Cytophagales	Spirosomaceae	Runella	no	no
Otu00711	Bacteria	Proteobacteria	Alphaproteobacteria	Rhodospirillales	Magnetospirillaceae	Phaeospirillum	no	no
Otu00712	Bacteria	Proteobacteria	Alphaproteobacteria	Caulobacterales	Hyphomonadaceae	Hyphomonas	no	no
Otu00713	Bacteria	Planctomycetota	OM190	OM190_or	OM190_fa	OM190_ge	no	no
Otu00714	Bacteria	Desulfobacterota	Desulfuromonadia	Geobacterales	Geobacteraceae	Geobacteraceae_unclassified	no	no
Otu00715	Bacteria	Bacteroidota	Bacteroidia	Cytophagales	Spirosomaceae	Spirosomaceae_unclassified	no	no
Otu00716	Bacteria	Proteobacteria	Gammaproteobacteria	Xanthomonadales	Xanthomonadaceae	Pseudoxanthomonas	no	no
Otu00717	Bacteria	Bacteroidota	Bacteroidia	Flavobacteriales	NS7_marine_group	NS7_marine_group_ge	no	no
Otu00718	Bacteria	Proteobacteria	Gammaproteobacteria	Burkholderiales	Neisseriaceae	uncultured	no	no
Otu00719	Bacteria	Planctomycetota	Planctomycetes	Pirellulales	Pirellulaceae	uncultured	no	no
Otu00720	Bacteria	Verrucomicrobiota	Kiritimatiellae	WCHB1-41	WCHB1-41_fa	WCHB1-41_ge	no	no
Otu00721	Bacteria	Planctomycetota	Planctomycetes	Gemmatales	Gemmataceae	uncultured	no	no
Otu00722	Bacteria	Proteobacteria	Gammaproteobacteria	Oceanospirillales	Nitrincolaceae	Nitrincolaceae_unclassified	no	no
Otu00723	Bacteria	Bacteroidota	Bacteroidia	Flavobacteriales	Crocinitomicaceae	Crocinitomicaceae_unclassified	no	no
Otu00724	Bacteria	Proteobacteria	Alphaproteobacteria	Azospirillales	Azospirillaceae	Rhodocista	no	no
Otu00725	Bacteria	Bacteroidota	Bacteroidia	Flavobacteriales	Flavobacteriaceae	Flavobacteriaceae_unclassified	no	no
Otu00726	Bacteria	Desulfobacterota	Desulfobacteria	Desulfatiglandales	Desulfatiglandaceae	Desulfatiglans	no	no
Otu00727	Bacteria	Proteobacteria	Gammaproteobacteria	Xanthomonadales	Rhodanobacteraceae	Ahniella	no	no
Otu00728	Bacteria	Bacteroidota	Bacteroidia	Bacteroidales	Paludibacteraceae	Paludibacteraceae_unclassified	no	no
Otu00729	Bacteria	Proteobacteria	Gammaproteobacteria	Burkholderiales	Rhodocyclaceae	Rhodocyclaceae_unclassified	no	no
Otu00730	Bacteria	Proteobacteria	Alphaproteobacteria	uncultured	uncultured_fa	uncultured_ge	no	no
Otu00731	Bacteria	Planctomycetota	OM190	OM190_or	OM190_fa	OM190_ge	no	no
Otu00732	Bacteria	Bacteroidota	Bacteroidia	Chitinophagales	Saprospiraceae	Saprospiraceae_unclassified	no	no
Otu00733	Bacteria	Proteobacteria	Gammaproteobacteria	Gammaproteobacteria_unclassified	Gammaproteobacteria_unclassified	Gammaproteobacteria_unclassified	no	no
Otu00734	Bacteria	Proteobacteria	Gammaproteobacteria	Acidithiobacillales	Acidithiobacillaceae	KCM-B-112	no	no
Otu00735	Bacteria	Proteobacteria	Alphaproteobacteria	Elsterales	Elsteraceae	Elstera	no	no
Otu00736	Bacteria	Proteobacteria	Alphaproteobacteria	Micavibrionales	uncultured	uncultured_ge	no	no
Otu00737	Bacteria	Firmicutes	Clostridia	Peptostreptococcales-Tissierellales	Fusibacteraceae	Fusibacter	no	no
Otu00738	Bacteria	Proteobacteria	Gammaproteobacteria	Ectothiorhodospirales	Thioalkalispiraceae	Thiohalophilus	no	no
Otu00739	Bacteria	Proteobacteria	Gammaproteobacteria	Burkholderiales	SC-I-84	SC-I-84_ge	no	no
Otu00740	Bacteria	Verrucomicrobiota	Verrucomicrobiae	Pedosphaerales	Pedosphaeraceae	Pedosphaeraceae_unclassified	no	no
Otu00741	Bacteria	Proteobacteria	Gammaproteobacteria	Xanthomonadales	Xanthomonadaceae	Thermomonas	no	no
Otu00742	Bacteria	Cyanobacteria	Cyanobacteriia	Leptolyngbyales	Leptolyngbyaceae	Leptolyngbyaceae_unclassified	no	no
Otu00743	Bacteria	Proteobacteria	Gammaproteobacteria	Chromatiales	Chromatiaceae	uncultured	no	no
Otu00744	Bacteria	Planctomycetota	Planctomycetes	Planctomycetales	Gimesiaceae	uncultured	no	no
Otu00745	Bacteria	Proteobacteria	Gammaproteobacteria	Burkholderiales	B1-7BS	B1-7BS_ge	no	no
Otu00746	Bacteria	Proteobacteria	Alphaproteobacteria	Rickettsiales	Rickettsiaceae	uncultured	no	no
Otu00747	Bacteria	Acidobacteriota	Acidobacteriae	Acidobacteriae_or	Acidobacteriae_fa	Paludibaculum	no	no
Otu00748	Bacteria	Proteobacteria	Gammaproteobacteria	Burkholderiales	Oxalobacteraceae	Massilia	no	no
Otu00749	Bacteria	Proteobacteria	Alphaproteobacteria	Acetobacterales	Acetobacteraceae	Craurococcus-Caldovatus	no	no
Otu00750	Bacteria	Bacteroidota	Bacteroidia	Chitinophagales	Chitinophagaceae	Edaphobaculum	no	no
Otu00751	Bacteria	Bacteroidota	Bacteroidia	Bacteroidales	Marinilabiliaceae	Marinilabiliaceae_ge	no	no
Otu00752	Bacteria	Verrucomicrobiota	Verrucomicrobiae	Opitutales	Puniceicoccaceae	MB11C04_marine_group	no	no
Otu00753	Bacteria	Proteobacteria	Gammaproteobacteria	Thiotrichales	Thiotrichaceae	Leucothrix	no	no
Otu00754	Bacteria	Cyanobacteria	Cyanobacteriia	Cyanobacteriales	Cyanobacteriaceae	Synechocystis_SAG_90.79	no	no
Otu00755	Bacteria	Actinobacteriota	Actinobacteria	Micrococcales	Microbacteriaceae	Candidatus_Planktoluna	no	no
Otu00756	Bacteria	Proteobacteria	Gammaproteobacteria	Ectothiorhodospirales	Thioalkalispiraceae	Thiohalophilus	no	no
Otu00757	Bacteria	Proteobacteria	Gammaproteobacteria	Cellvibrionales	Halieaceae	Halieaceae_unclassified	no	no
Otu00758	Bacteria	Cyanobacteria	Cyanobacteriia	Cyanobacteriales	Cyanobacteriales_unclassified	Cyanobacteriales_unclassified	no	no
Otu00759	Bacteria	Proteobacteria	Alphaproteobacteria	Reyranellales	Reyranellaceae	Reyranella	no	no
Otu00760	Bacteria	Proteobacteria	Alphaproteobacteria	Sphingomonadales	Sphingomonadaceae	Rhizorhapis	no	no
Otu00761	Bacteria	Proteobacteria	Gammaproteobacteria	Burkholderiales	Sutterellaceae	uncultured	no	no
Otu00762	Bacteria	Bacteria_unclassified	Bacteria_unclassified	Bacteria_unclassified	Bacteria_unclassified	Bacteria_unclassified	no	no
Otu00763	Bacteria	Cyanobacteria	Cyanobacteriia	Synechococcales	Cyanobiaceae	Cyanobium_PCC-6307	yes	no
Otu00764	Bacteria	Verrucomicrobiota	Omnitrophia	Omnitrophales	Omnitrophaceae	Candidatus_Omnitrophus	no	no
Otu00765	Bacteria	Latescibacterota	Latescibacterota_cl	Latescibacterota_or	Latescibacterota_fa	Latescibacterota_ge	no	no
Otu00766	Bacteria	Cyanobacteria	Cyanobacteriia	Oxyphotobacteria_Incertae_Sedis	Unknown_Family	CENA359	no	no
Otu00767	Bacteria	Firmicutes	Clostridia	Clostridia_or	Hungateiclostridiaceae	Hungateiclostridiaceae_unclassified	no	no
Otu00768	Bacteria	Proteobacteria	Alphaproteobacteria	Rhodobacterales	Rhodobacteraceae	Rhodobacteraceae_unclassified	no	no
Otu00769	Bacteria	Bacteroidota	Bacteroidia	Bacteroidales	Prolixibacteraceae	uncultured	no	no
Otu00770	Bacteria	Proteobacteria	Gammaproteobacteria	Burkholderiales	Comamonadaceae	Hydrogenophaga	no	no
Otu00771	Bacteria	Proteobacteria	Gammaproteobacteria	Oceanospirillales	Pseudohongiellaceae	Pseudohongiella	no	no
Otu00772	Bacteria	SAR324_clade_Marine_group_B	SAR324_clade_Marine_group_B_cl	SAR324_clade_Marine_group_B_or	SAR324_clade_Marine_group_B_fa	SAR324_clade_Marine_group_B_ge	no	no
Otu00773	Bacteria	Bacteroidota	Bacteroidia	Flavobacteriales	Flavobacteriaceae	Lutibacter	no	no
Otu00774	Bacteria	Actinobacteriota	Actinobacteria	Micrococcales	Microbacteriaceae	Microbacterium	no	no
Otu00775	Bacteria	Proteobacteria	Gammaproteobacteria	Burkholderiales	Comamonadaceae	Comamonadaceae_unclassified	no	no
Otu00776	Bacteria	Bacteroidota	Bacteroidia	Bacteroidales	uncultured	uncultured_ge	no	no
Otu00777	Bacteria	Bacteroidota	Bacteroidia	Flavobacteriales	Flavobacteriaceae	Flavobacterium	no	no
Otu00778	Bacteria	Bacteroidota	Bacteroidia	Flavobacteriales	Flavobacteriaceae	Flavobacteriaceae_unclassified	no	no
Otu00779	Bacteria	Bacteroidota	Bacteroidia	Chitinophagales	Chitinophagaceae	Aurantisolimonas	no	no
Otu00780	Bacteria	Proteobacteria	Gammaproteobacteria	Chromatiales	Sedimenticolaceae	uncultured	no	no
Otu00781	Bacteria	Planctomycetota	Planctomycetes	Gemmatales	Gemmataceae	Gemmata	no	no
Otu00782	Bacteria	Bacteroidota	Bacteroidia	Sphingobacteriales	NS11-12_marine_group	NS11-12_marine_group_ge	no	no
Otu00783	Bacteria	Spirochaetota	MVP-15	MVP-15_or	MVP-15_fa	MVP-15_ge	no	no
Otu00784	Bacteria	Firmicutes	Negativicutes	Acidaminococcales	Acidaminococcaceae	Phascolarctobacterium	no	no
Otu00785	Bacteria	Cyanobacteria	Cyanobacteriia	Cyanobacteriales	Chroococcidiopsaceae	Gloeocapsa_PCC-7428	no	no
Otu00786	Bacteria	Bacteroidota	Bacteroidia	Bacteroidales	Paludibacteraceae	Paludibacteraceae_unclassified	no	no
Otu00787	Bacteria	Nitrospirota	Nitrospiria	Nitrospirales	Nitrospiraceae	Nitrospira	no	no
Otu00788	Bacteria	Actinobacteriota	Actinobacteria	Frankiales	Sporichthyaceae	hgcI_clade	no	no
Otu00789	Bacteria	Bacteroidota	Bacteroidia	Cytophagales	Cyclobacteriaceae	Algoriphagus	no	no
Otu00790	Bacteria	Planctomycetota	Planctomycetes	Pirellulales	Pirellulaceae	Pirellula	no	no
Otu00791	Bacteria	Bacteroidota	Bacteroidia	Chitinophagales	Saprospiraceae	uncultured	no	no
Otu00792	Bacteria	Bacteroidota	Bacteroidia	Bacteroidales	Prolixibacteraceae	Prolixibacteraceae_unclassified	no	no
Otu00793	Bacteria	Bacteroidota	Bacteroidia	Bacteroidales	Marinilabiliaceae	Carboxylicivirga	no	no
Otu00794	Bacteria	Proteobacteria	Alphaproteobacteria	Acetobacterales	Acetobacteraceae	Acetobacteraceae_unclassified	no	no
Otu00795	Bacteria	Acidobacteriota	Blastocatellia	Blastocatellales	Blastocatellaceae	Blastocatellaceae_unclassified	no	no
Otu00796	Bacteria	Cyanobacteria	Cyanobacteriia	Cyanobacteriales	Cyanobacteriales_unclassified	Cyanobacteriales_unclassified	no	no
Otu00797	Bacteria	Firmicutes	Clostridia	Peptostreptococcales-Tissierellales	Fusibacteraceae	Fusibacter	no	no
Otu00798	Bacteria	Bacteroidota	Rhodothermia	Rhodothermales	Rhodothermaceae	uncultured	no	no
Otu00799	Bacteria	Bacteroidota	Bacteroidia	Bacteroidia_unclassified	Bacteroidia_unclassified	Bacteroidia_unclassified	no	no
Otu00800	Bacteria	Bacteria_unclassified	Bacteria_unclassified	Bacteria_unclassified	Bacteria_unclassified	Bacteria_unclassified	no	no
Otu00801	Bacteria	Proteobacteria	Gammaproteobacteria	Thiotrichales	Thiotrichaceae	Thiothrix	no	no
Otu00802	Bacteria	Synergistota	Synergistia	Synergistales	Synergistaceae	Acetomicrobium	no	no
Otu00803	Bacteria	Bacteroidota	Bacteroidia	Chitinophagales	Saprospiraceae	Lewinella	no	no
Otu00804	Bacteria	Bacteroidota	Bacteroidia	Bacteroidales	M2PB4-65_termite_group	M2PB4-65_termite_group_ge	no	no
Otu00805	Bacteria	Bacteroidota	Ignavibacteria	Ignavibacteriales	Ignavibacteriaceae	Ignavibacterium	no	no
Otu00806	Bacteria	Proteobacteria	Gammaproteobacteria	Burkholderiales	Hydrogenophilaceae	Spirillum	no	no
Otu00807	Bacteria	Proteobacteria	Gammaproteobacteria	Xanthomonadales	Xanthomonadaceae	Xanthomonadaceae_unclassified	no	no
Otu00808	Bacteria	Bacteroidota	Ignavibacteria	Ignavibacteriales	Ignavibacteriaceae	Ignavibacterium	no	no
Otu00809	Bacteria	Firmicutes	Bacilli	Lactobacillales	Carnobacteriaceae	Carnobacteriaceae_unclassified	no	no
Otu00810	Bacteria	Actinobacteriota	Actinobacteria	Micrococcales	Microbacteriaceae	MWH-Ta3	no	no
Otu00811	Bacteria	Bacteroidota	Bacteroidia	Bacteroidales	Marinilabiliaceae	Labilibacter	no	no
Otu00812	Bacteria	SAR324_clade_Marine_group_B	SAR324_clade_Marine_group_B_cl	SAR324_clade_Marine_group_B_or	SAR324_clade_Marine_group_B_fa	SAR324_clade_Marine_group_B_ge	no	no
Otu00813	Bacteria	Proteobacteria	Alphaproteobacteria	Rickettsiales	Rickettsiaceae	Candidatus_Megaira	no	no
Otu00814	Bacteria	Proteobacteria	Gammaproteobacteria	Burkholderiales	Comamonadaceae	Comamonadaceae_unclassified	no	no
Otu00815	Bacteria	Firmicutes	Negativicutes	Acidaminococcales	Acidaminococcaceae	uncultured	no	no
Otu00816	Bacteria	Firmicutes	Bacilli	Erysipelotrichales	Erysipelotrichaceae	Erysipelothrix	no	no
Otu00817	Bacteria	Bacteroidota	Bacteroidia	Chitinophagales	Saprospiraceae	uncultured	no	no
Otu00818	Bacteria	Bacteroidota	Bacteroidia	Bacteroidia_unclassified	Bacteroidia_unclassified	Bacteroidia_unclassified	no	no
Otu00819	Bacteria	Cyanobacteria	Cyanobacteriia	Cyanobacteriales	Microcystaceae	Microcystaceae_unclassified	no	no
Otu00820	Bacteria	Cyanobacteria	Vampirivibrionia	Gastranaerophilales	Gastranaerophilales_fa	Gastranaerophilales_ge	no	no
Otu00821	Bacteria	Proteobacteria	Alphaproteobacteria	Rhizobiales	Hyphomicrobiaceae	Hyphomicrobium	no	no
Otu00822	Bacteria	Proteobacteria	Gammaproteobacteria	Gammaproteobacteria_unclassified	Gammaproteobacteria_unclassified	Gammaproteobacteria_unclassified	no	no
Otu00823	Bacteria	Bacteroidota	Bacteroidia	Flavobacteriales	Flavobacteriaceae	Flavobacterium	no	no
Otu00824	Bacteria	Bacteroidota	Bacteroidia	Bacteroidales	Marinifilaceae	uncultured	no	no
Otu00825	Bacteria	Firmicutes	Clostridia	Clostridiales	Clostridiaceae	Clostridium_sensu_stricto_12	no	no
Otu00826	Bacteria	Actinobacteriota	Actinobacteria	Micrococcales	Microbacteriaceae	Microbacteriaceae_unclassified	no	no
Otu00827	Bacteria	Proteobacteria	Alphaproteobacteria	Sphingomonadales	Sphingomonadaceae	Sphingomonas	no	no
Otu00828	Bacteria	Planctomycetota	Planctomycetes	Pirellulales	Pirellulaceae	uncultured	no	no
Otu00829	Bacteria	Latescibacterota	Latescibacterota_cl	Latescibacterota_or	Latescibacterota_fa	Latescibacterota_ge	no	no
Otu00830	Bacteria	Cyanobacteria	Vampirivibrionia	Gastranaerophilales	Gastranaerophilales_fa	Gastranaerophilales_ge	no	no
Otu00831	Bacteria	Bacteroidota	Bacteroidia	Flavobacteriales	Weeksellaceae	Chryseobacterium	no	no
Otu00832	Bacteria	Bdellovibrionota	Bdellovibrionia	Bdellovibrionales	Bdellovibrionaceae	OM27_clade	no	no
Otu00833	Bacteria	Cyanobacteria	Cyanobacteriia	Cyanobacteriia_unclassified	Cyanobacteriia_unclassified	Cyanobacteriia_unclassified	no	no
Otu00834	Bacteria	Bacteria_unclassified	Bacteria_unclassified	Bacteria_unclassified	Bacteria_unclassified	Bacteria_unclassified	no	no
Otu00835	Bacteria	Gemmatimonadota	BD2-11_terrestrial_group	BD2-11_terrestrial_group_or	BD2-11_terrestrial_group_fa	BD2-11_terrestrial_group_ge	no	no
Otu00836	Bacteria	Bacteroidota	Bacteroidia	Cytophagales	Cyclobacteriaceae	uncultured	no	no
Otu00837	Bacteria	Fibrobacterota	Fibrobacteria	Fibrobacterales	Fibrobacteraceae	uncultured	no	no
Otu00838	Bacteria	Firmicutes	Negativicutes	Acidaminococcales	Acidaminococcaceae	Succiniclasticum	no	no
Otu00839	Bacteria	Cyanobacteria	Cyanobacteria_unclassified	Cyanobacteria_unclassified	Cyanobacteria_unclassified	Cyanobacteria_unclassified	no	no
Otu00840	Bacteria	Bacteroidota	Bacteroidia	Chitinophagales	Saprospiraceae	Candidatus_Aquirestis	no	no
Otu00841	Bacteria	Gemmatimonadota	Gemmatimonadetes	Gemmatimonadales	Gemmatimonadaceae	Gemmatimonadaceae_unclassified	no	no
Otu00842	Bacteria	Proteobacteria	Gammaproteobacteria	Pseudomonadales	Pseudomonadaceae	Pseudomonas	no	no
Otu00843	Bacteria	Proteobacteria	Alphaproteobacteria	Rhizobiales	Xanthobacteraceae	Rhodoplanes	no	no
Otu00844	Bacteria	Cyanobacteria	Cyanobacteriia	Synechococcales	Cyanobiaceae	Prochlorococcus_MIT9313	no	no
Otu00845	Bacteria	Bacteroidota	Bacteroidia	Chitinophagales	Saprospiraceae	uncultured	no	no
Otu00846	Bacteria	Proteobacteria	Alphaproteobacteria	Rhizobiales	Rhizobiales_Incertae_Sedis	Nordella	no	no
Otu00847	Bacteria	Bacteroidota	Bacteroidia	Flavobacteriales	Flavobacteriaceae	Planktosalinus	no	no
Otu00848	Bacteria	Verrucomicrobiota	Verrucomicrobiae	Verrucomicrobiales	Verrucomicrobiales_unclassified	Verrucomicrobiales_unclassified	no	no
Otu00849	Bacteria	Proteobacteria	Gammaproteobacteria	Alteromonadales	Idiomarinaceae	Idiomarina	no	no
Otu00850	Bacteria	Proteobacteria	Gammaproteobacteria	Gammaproteobacteria_unclassified	Gammaproteobacteria_unclassified	Gammaproteobacteria_unclassified	no	no
Otu00851	Bacteria	Proteobacteria	Alphaproteobacteria	Sphingomonadales	Sphingomonadaceae	Sphingomonadaceae_unclassified	no	no
Otu00852	Bacteria	Bacteria_unclassified	Bacteria_unclassified	Bacteria_unclassified	Bacteria_unclassified	Bacteria_unclassified	no	no
Otu00853	Bacteria	Bacteroidota	Bacteroidia	Cytophagales	Spirosomaceae	Spirosomaceae_unclassified	no	no
Otu00854	Bacteria	Myxococcota	Polyangia	Polyangiales	Sandaracinaceae	uncultured	no	no
Otu00855	Bacteria	Bacteroidota	Kapabacteria	Kapabacteriales	Kapabacteriales_fa	Kapabacteriales_ge	no	no
Otu00856	Bacteria	Bacteroidota	Bacteroidia	Bacteroidales	Tannerellaceae	Parabacteroides	no	no
Otu00857	Bacteria	Bacteroidota	Bacteroidia	Sphingobacteriales	env.OPS_17	env.OPS_17_ge	no	no
Otu00858	Bacteria	Bacteroidota	Bacteroidia	Bacteroidetes_VC2.1_Bac22	Bacteroidetes_VC2.1_Bac22_fa	Bacteroidetes_VC2.1_Bac22_ge	no	no
Otu00859	Bacteria	Bacteroidota	Bacteroidia	Flavobacteriales	Flavobacteriaceae	Lutibacter	no	no
Otu00860	Bacteria	Bdellovibrionota	Bdellovibrionia	Bdellovibrionales	Bdellovibrionaceae	Bdellovibrio	no	no
Otu00861	Bacteria	Proteobacteria	Alphaproteobacteria	Tistrellales	Geminicoccaceae	Candidatus_Alysiosphaera	no	no
Otu00862	Bacteria	Acidobacteriota	Holophagae	Subgroup_7	Subgroup_7_fa	Subgroup_7_ge	no	no
Otu00863	Bacteria	Chloroflexi	Anaerolineae	Anaerolineales	Anaerolineaceae	Anaerolinea	no	no
Otu00864	Bacteria	Verrucomicrobiota	Verrucomicrobiae	Pedosphaerales	Pedosphaeraceae	SCGC_AAA164-E04	no	no
Otu00865	Bacteria	Bacteria_unclassified	Bacteria_unclassified	Bacteria_unclassified	Bacteria_unclassified	Bacteria_unclassified	no	no
Otu00866	Bacteria	Desulfobacterota	Desulfuromonadia	Desulfuromonadia_or	Geothermobacteraceae	Geothermobacter	no	no
Otu00867	Bacteria	Bacteroidota	Bacteroidia	Flavobacteriales	Weeksellaceae	Weeksellaceae_unclassified	no	no
Otu00868	Bacteria	Nitrospirota	Thermodesulfovibrionia	Thermodesulfovibrionales	Thermodesulfovibrionaceae	Thermodesulfovibrio	no	no
Otu00869	Bacteria	Proteobacteria	Alphaproteobacteria	Alphaproteobacteria_unclassified	Alphaproteobacteria_unclassified	Alphaproteobacteria_unclassified	no	no
Otu00870	Bacteria	Proteobacteria	Gammaproteobacteria	Burkholderiales	Methylophilaceae	Methylophilaceae_unclassified	no	no
Otu00871	Bacteria	Planctomycetota	Planctomycetes	Pirellulales	Pirellulaceae	Pirellula	no	no
Otu00872	Bacteria	Bacteroidota	Bacteroidia	Flavobacteriales	Flavobacteriaceae	Flavobacterium	no	no
Otu00873	Bacteria	Proteobacteria	Gammaproteobacteria	Burkholderiales	Sutterellaceae	uncultured	no	no
Otu00874	Bacteria	Desulfobacterota	Desulfobulbia	Desulfobulbales	Desulfocapsaceae	Desulfocapsaceae_unclassified	no	no
Otu00875	Bacteria	Desulfobacterota	Desulfobacteria	Desulfobacterales	Desulfosarcinaceae	uncultured	no	no
Otu00876	Bacteria	Proteobacteria	Gammaproteobacteria	Gammaproteobacteria_unclassified	Gammaproteobacteria_unclassified	Gammaproteobacteria_unclassified	no	no
Otu00877	Bacteria	Proteobacteria	Alphaproteobacteria	Sphingomonadales	Sphingomonadaceae	Polymorphobacter	no	no
Otu00878	Bacteria	Firmicutes	Bacilli	Erysipelotrichales	Erysipelotrichaceae	Erysipelothrix	no	no
Otu00879	Bacteria	Proteobacteria	Alphaproteobacteria	Acetobacterales	Acetobacteraceae	Acetobacteraceae_unclassified	no	no
Otu00880	Bacteria	Proteobacteria	Gammaproteobacteria	Burkholderiales	Hydrogenophilaceae	uncultured	no	no
Otu00881	Bacteria	Acidobacteriota	Vicinamibacteria	Vicinamibacterales	Vicinamibacteraceae	Vicinamibacteraceae_ge	no	no
Otu00882	Bacteria	Proteobacteria	Gammaproteobacteria	Pseudomonadales	Pseudomonadaceae	Pseudomonas	no	no
Otu00883	Bacteria	Bdellovibrionota	Bdellovibrionia	Bacteriovoracales	Bacteriovoracaceae	Bacteriovoracaceae_unclassified	no	no
Otu00884	Bacteria	Bacteroidota	Bacteroidia	Cytophagales	Spirosomaceae	Emticicia	no	no
Otu00885	Bacteria	Bacteroidota	Bacteroidia	Sphingobacteriales	Lentimicrobiaceae	Lentimicrobiaceae_ge	no	no
Otu00886	Bacteria	Cyanobacteria	Cyanobacteriia	Cyanobacteriales	Oscillatoriaceae	Oscillatoria_PCC-6304	no	no
Otu00887	Bacteria	Bacteroidota	Bacteroidia	Bacteroidales	Bacteroidales_unclassified	Bacteroidales_unclassified	no	no
Otu00888	Bacteria	Proteobacteria	Gammaproteobacteria	Salinisphaerales	Solimonadaceae	Nevskia	no	no
Otu00889	Bacteria	Bacteroidota	Bacteroidia	Flavobacteriales	Flavobacteriaceae	Flavobacterium	no	no
Otu00890	Bacteria	Proteobacteria	Gammaproteobacteria	Cellvibrionales	Cellvibrionaceae	Aestuariicella	no	no
Otu00891	Bacteria	Proteobacteria	Gammaproteobacteria	Gammaproteobacteria_unclassified	Gammaproteobacteria_unclassified	Gammaproteobacteria_unclassified	no	no
Otu00892	Bacteria	Deinococcota	Deinococci	Deinococcales	Deinococcaceae	Deinococcus	no	no
Otu00893	Bacteria	Planctomycetota	Planctomycetes	Gemmatales	Gemmataceae	Fimbriiglobus	no	no
Otu00894	Bacteria	Proteobacteria	Alphaproteobacteria	uncultured	uncultured_fa	uncultured_ge	no	no
Otu00895	Bacteria	Firmicutes	Clostridia	Christensenellales	Christensenellaceae	Christensenellaceae_R-7_group	no	no
Otu00896	Bacteria	Cyanobacteria	Cyanobacteriia	Leptolyngbyales	Leptolyngbyaceae	Arthronema_SAG_12.89	no	no
Otu00897	Bacteria	Proteobacteria	Gammaproteobacteria	Gammaproteobacteria_unclassified	Gammaproteobacteria_unclassified	Gammaproteobacteria_unclassified	no	no
Otu00898	Bacteria	Proteobacteria	Gammaproteobacteria	Burkholderiales	Burkholderiaceae	Burkholderiaceae_unclassified	no	no
Otu00899	Bacteria	Cyanobacteria	Cyanobacteriia	Thermosynechococcales	Thermosynechococcaceae	Cyanothece_PCC_7425	no	no
Otu00900	Bacteria	Bacteroidota	Bacteroidia	Bacteroidales	Bacteroidales_unclassified	Bacteroidales_unclassified	no	no
Otu00901	Bacteria	Proteobacteria	Alphaproteobacteria	Rhizobiales	Devosiaceae	Devosia	no	no
Otu00902	Bacteria	Proteobacteria	Gammaproteobacteria	Cellvibrionales	Spongiibacteraceae	BD1-7_clade	no	no
Otu00903	Bacteria	Acidobacteriota	Aminicenantia	Aminicenantales	Aminicenantales_fa	Aminicenantales_ge	no	no
Otu00904	Bacteria	Proteobacteria	Gammaproteobacteria	Burkholderiales	Burkholderiaceae	Lautropia	no	no
Otu00905	Bacteria	Sva0485	Sva0485_cl	Sva0485_or	Sva0485_fa	Sva0485_ge	no	no
Otu00906	Bacteria	Chloroflexi	Chloroflexia	Chloroflexales	Roseiflexaceae	uncultured	no	no
Otu00907	Bacteria	Bacteroidota	Bacteroidia	Cytophagales	Spirosomaceae	Spirosomaceae_unclassified	no	no
Otu00908	Bacteria	Proteobacteria	Alphaproteobacteria	Puniceispirillales	SAR116_clade	SAR116_clade_ge	no	no
Otu00909	Bacteria	Desulfobacterota	Desulfovibrionia	Desulfovibrionales	Desulfovibrionaceae	Desulfovibrio	no	no
Otu00910	Bacteria	Firmicutes	Clostridia	Oscillospirales	Ruminococcaceae	Subdoligranulum	no	no
Otu00911	Bacteria	Firmicutes	Bacilli	RF39	RF39_fa	RF39_ge	no	no
Otu00912	Bacteria	Desulfobacterota	Desulfuromonadia	PB19	PB19_fa	PB19_ge	no	no
Otu00913	Bacteria	Bacteroidota	Bacteroidia	Bacteroidales	Prevotellaceae	Prevotella	no	no
Otu00914	Bacteria	Bacteroidota	Bacteroidia	Chitinophagales	Chitinophagaceae	Chitinophagaceae_unclassified	no	no
Otu00915	Bacteria	Bacteroidota	Bacteroidia	Flavobacteriales	NS9_marine_group	NS9_marine_group_ge	no	no
Otu00916	Bacteria	Proteobacteria	Gammaproteobacteria	Burkholderiales	Comamonadaceae	Comamonadaceae_unclassified	no	no
Otu00917	Bacteria	Proteobacteria	Alphaproteobacteria	Sphingomonadales	Sphingomonadaceae	Sphingomonadaceae_unclassified	no	no
Otu00918	Bacteria	Proteobacteria	Gammaproteobacteria	Burkholderiales	Comamonadaceae	Comamonadaceae_unclassified	no	no
Otu00919	Bacteria	Proteobacteria	Gammaproteobacteria	Gammaproteobacteria_unclassified	Gammaproteobacteria_unclassified	Gammaproteobacteria_unclassified	no	no
Otu00920	Bacteria	Bacteroidota	Bacteroidia	Flavobacteriales	Crocinitomicaceae	Fluviicola	no	no
Otu00921	Bacteria	Actinobacteriota	Actinobacteria	Corynebacteriales	Mycobacteriaceae	Mycobacterium	no	no
Otu00922	Bacteria	Acidobacteriota	Acidobacteriae	Bryobacterales	Bryobacteraceae	Bryobacter	no	no
Otu00923	Bacteria	Verrucomicrobiota	Verrucomicrobiae	Verrucomicrobiales	Rubritaleaceae	Roseibacillus	no	no
Otu00924	Bacteria	Gemmatimonadota	Gemmatimonadetes	Gemmatimonadales	Gemmatimonadaceae	Gemmatimonas	no	no
Otu00925	Bacteria	Bacteroidota	Bacteroidia	Sphingobacteriales	Lentimicrobiaceae	Lentimicrobium	no	no
Otu00926	Bacteria	Bacteroidota	Bacteroidia	Bacteroidales	Williamwhitmaniaceae	Acetobacteroides	no	no
Otu00927	Bacteria	Bacteroidota	Bacteroidia	Bacteroidales	Bacteroidales_unclassified	Bacteroidales_unclassified	no	no
Otu00928	Bacteria	Proteobacteria	Gammaproteobacteria	Gammaproteobacteria_unclassified	Gammaproteobacteria_unclassified	Gammaproteobacteria_unclassified	no	no
Otu00929	Bacteria	Bacteroidota	Bacteroidia	Cytophagales	Microscillaceae	uncultured	no	no
Otu00930	Bacteria	Desulfobacterota	Desulfuromonadia	Desulfuromonadia_unclassified	Desulfuromonadia_unclassified	Desulfuromonadia_unclassified	no	no
Otu00931	Bacteria	Bacteroidota	Bacteroidia	Bacteroidales	Prolixibacteraceae	Roseimarinus	no	no
Otu00932	Bacteria	Proteobacteria	Gammaproteobacteria	Methylococcales	Methylococcaceae	Methylococcaceae_unclassified	no	no
Otu00933	Bacteria	Bacteroidota	Bacteroidia	Bacteroidales	Marinilabiliaceae	Marinilabiliaceae_unclassified	no	no
Otu00934	Bacteria	Firmicutes	Clostridia	Oscillospirales	Ruminococcaceae	Ruminococcus	no	no
Otu00935	Bacteria	Proteobacteria	Gammaproteobacteria	Burkholderiales	Aquaspirillaceae	Aquaspirillum	no	no
Otu00936	Bacteria	Bacteroidota	Bacteroidia	Bacteroidales	Paludibacteraceae	Paludibacter	no	no
Otu00937	Bacteria	Chloroflexi	Anaerolineae	Anaerolineales	Anaerolineaceae	UTCFX1	no	no
Otu00938	Bacteria	Proteobacteria	Gammaproteobacteria	KI89A_clade	KI89A_clade_fa	KI89A_clade_ge	no	no
Otu00939	Bacteria	Chloroflexi	Anaerolineae	Anaerolineales	Anaerolineaceae	uncultured	no	no
Otu00940	Bacteria	Desulfobacterota	Desulfobacteria	Desulfobacterales	Desulfosarcinaceae	Sva0081_sediment_group	no	no
Otu00941	Bacteria	Bacteroidota	Bacteroidia	Chitinophagales	Saprospiraceae	uncultured	no	no
Otu00942	Bacteria	Deinococcota	Deinococci	Deinococcales	Deinococcaceae	Deinococcus	no	no
Otu00943	Bacteria	Desulfobacterota	Desulfobulbia	Desulfobulbales	Desulfocapsaceae	Desulfocapsaceae_unclassified	no	no
Otu00944	Bacteria	Proteobacteria	Gammaproteobacteria	Oceanospirillales	Nitrincolaceae	Neptuniibacter	no	no
Otu00945	Bacteria	Bacteroidota	Bacteroidia	Cytophagales	Cytophagaceae	Cytophaga	no	no
Otu00946	Bacteria	Bacteroidota	Bacteroidia	Chitinophagales	Chitinophagaceae	Chitinophagaceae_unclassified	no	no
Otu00947	Bacteria	Firmicutes	Clostridia	Oscillospirales	Ruminococcaceae	Subdoligranulum	no	no
Otu00948	Bacteria	Proteobacteria	Gammaproteobacteria	Oceanospirillales	Nitrincolaceae	Marinobacterium	no	no
Otu00949	Bacteria	Cyanobacteria	Cyanobacteriia	Synechococcales	Cyanobiaceae	Cyanobium_PCC-6307	yes	no
Otu00950	Bacteria	Synergistota	Synergistia	Synergistales	Synergistaceae	JGI-0000079-D21	no	no
Otu00951	Bacteria	Cyanobacteria	Cyanobacteriia	Cyanobacteriales	Microcystaceae	Pleurocapsa_PCC-7327	no	no
Otu00952	Bacteria	Proteobacteria	Alphaproteobacteria	Sphingomonadales	Sphingomonadaceae	Sphingomonadaceae_unclassified	no	no
Otu00953	Bacteria	Myxococcota	Polyangia	Nannocystales	Nannocystaceae	Nannocystaceae_unclassified	no	no
Otu00954	Bacteria	Bacteroidota	Bacteroidia	Bacteroidales	Marinifilaceae	Marinifilum	no	no
Otu00955	Bacteria	Verrucomicrobiota	Lentisphaeria	Oligosphaerales	Lenti-02	Lenti-02_ge	no	no
Otu00956	Bacteria	Proteobacteria	Gammaproteobacteria	Burkholderiales	Rhodocyclaceae	Rhodocyclaceae_unclassified	no	no
Otu00957	Bacteria	Proteobacteria	Gammaproteobacteria	Pasteurellales	Pasteurellaceae	Actinobacillus	no	no
Otu00958	Bacteria	Bacteroidota	Bacteroidia	Sphingobacteriales	NS11-12_marine_group	NS11-12_marine_group_ge	no	no
Otu00959	Bacteria	Bacteroidota	Bacteroidia	Chitinophagales	Saprospiraceae	uncultured	no	no
Otu00960	Bacteria	Bacteroidota	Bacteroidia	Chitinophagales	Saprospiraceae	Lewinella	no	no
Otu00961	Bacteria	Planctomycetota	Planctomycetes	Pirellulales	Pirellulaceae	uncultured	no	no
Otu00962	Bacteria	Bacteroidota	Bacteroidia	Bacteroidales	Bacteroidaceae	Bacteroides	no	no
Otu00963	Bacteria	Desulfobacterota	Syntrophorhabdia	Syntrophorhabdales	Syntrophorhabdaceae	Syntrophorhabdus	no	no
Otu00964	Bacteria	Bacteroidota	Bacteroidia	Bacteroidales	Prevotellaceae	Prevotella	no	no
Otu00965	Bacteria	Proteobacteria	Gammaproteobacteria	Pseudomonadales	Moraxellaceae	Moraxellaceae_unclassified	no	no
Otu00966	Bacteria	Bacteroidota	Bacteroidia	Sphingobacteriales	NS11-12_marine_group	NS11-12_marine_group_ge	no	no
Otu00967	Bacteria	Firmicutes	Clostridia	Clostridia_unclassified	Clostridia_unclassified	Clostridia_unclassified	no	no
Otu00968	Bacteria	Fusobacteriota	Fusobacteriia	Fusobacteriales	Leptotrichiaceae	uncultured	no	no
Otu00969	Bacteria	Verrucomicrobiota	Verrucomicrobiae	Pedosphaerales	Pedosphaeraceae	SH3-11	no	no
Otu00970	Bacteria	Chloroflexi	Anaerolineae	uncultured	uncultured_fa	uncultured_ge	no	no
Otu00971	Bacteria	Proteobacteria	Gammaproteobacteria	Burkholderiales	Comamonadaceae	Comamonadaceae_unclassified	no	no
Otu00972	Bacteria	Proteobacteria	Gammaproteobacteria	Burkholderiales	SC-I-84	SC-I-84_ge	no	no
Otu00973	Archaea	Thermoplasmatota	Thermoplasmata	Marine_Group_II	Marine_Group_II_fa	Marine_Group_II_ge	no	no
Otu00974	Bacteria	Desulfobacterota	Desulfuromonadia	PB19	PB19_fa	PB19_ge	no	no
Otu00975	Bacteria	Proteobacteria	Alphaproteobacteria	Rhizobiales	Xanthobacteraceae	Blastochloris	no	no
Otu00976	Bacteria	Proteobacteria	Alphaproteobacteria	Rhizobiales	Rhizobiaceae	Allorhizobium-Neorhizobium-Pararhizobium-Rhizobium	no	no
Otu00977	Bacteria	Calditrichota	Calditrichia	Calditrichales	Calditrichaceae	Calditrichaceae_ge	no	no
Otu00978	Bacteria	Bacteroidota	Bacteroidia	Sphingobacteriales	NS11-12_marine_group	NS11-12_marine_group_ge	no	no
Otu00979	Bacteria	Cloacimonadota	Cloacimonadia	Cloacimonadales	Cloacimonadales_unclassified	Cloacimonadales_unclassified	no	no
Otu00980	Bacteria	Bdellovibrionota	Bdellovibrionia	Bacteriovoracales	Bacteriovoracaceae	Peredibacter	no	no
Otu00981	Bacteria	Bacteroidota	Bacteroidia	Bacteroidales	Prevotellaceae	Prevotellaceae_unclassified	no	no
Otu00982	Bacteria	Cyanobacteria	Cyanobacteriia	Leptolyngbyales	Leptolyngbyaceae	JSC-12	no	no
Otu00983	Bacteria	Bacteroidota	Bacteroidia	Bacteroidales	Prolixibacteraceae	BSV13	no	no
Otu00984	Bacteria	Spirochaetota	Spirochaetia	Spirochaetales	Spirochaetaceae	Treponema	no	no
Otu00985	Bacteria	Bacteroidota	Bacteroidia	Cytophagales	Cytophagales_unclassified	Cytophagales_unclassified	no	no
Otu00986	Bacteria	Bdellovibrionota	Bdellovibrionia	Bacteriovoracales	Bacteriovoracaceae	uncultured	no	no
Otu00987	Bacteria	Bacteroidota	Bacteroidia	Bacteroidales	Rikenellaceae	dgA-11_gut_group	no	no
Otu00988	Bacteria	Proteobacteria	Gammaproteobacteria	Burkholderiales	Rhodocyclaceae	Uliginosibacterium	no	no
Otu00989	Bacteria	Firmicutes	Clostridia	Lachnospirales	Lachnospiraceae	Agathobacter	no	no
Otu00990	Bacteria	Proteobacteria	Alphaproteobacteria	Parvibaculales	PS1_clade	PS1_clade_ge	no	no
Otu00991	Bacteria	Proteobacteria	Alphaproteobacteria	Acetobacterales	Acetobacterales_unclassified	Acetobacterales_unclassified	no	no
Otu00992	Bacteria	Synergistota	Synergistia	Synergistales	Synergistaceae	uncultured	no	no
Otu00993	Bacteria	Actinobacteriota	Actinobacteria	Frankiales	Sporichthyaceae	hgcI_clade	no	no
Otu00994	Bacteria	Bacteria_unclassified	Bacteria_unclassified	Bacteria_unclassified	Bacteria_unclassified	Bacteria_unclassified	no	no
Otu00995	Bacteria	Proteobacteria	Alphaproteobacteria	Rhodobacterales	Rhodobacteraceae	Rhodobacteraceae_unclassified	no	no
Otu00996	Bacteria	Firmicutes	Negativicutes	Veillonellales-Selenomonadales	Sporomusaceae	Anaerospora	no	no
Otu00997	Bacteria	Actinobacteriota	Acidimicrobiia	Microtrichales	Microtrichaceae	Sva0996_marine_group	no	no
Otu00998	Bacteria	Bacteroidota	Bacteroidia	Flavobacteriales	Flavobacteriaceae	Tenacibaculum	no	no
Otu00999	Bacteria	Proteobacteria	Gammaproteobacteria	Burkholderiales	Aquaspirillaceae	Laribacter	no	no
Otu01000	Bacteria	Proteobacteria	Alphaproteobacteria	Rhizobiales	Beijerinckiaceae	Methylobacterium-Methylorubrum	no	no
Otu01001	Bacteria	Chloroflexi	Chloroflexia	Chloroflexales	Chloroflexaceae	Candidatus_Chloroploca	no	no
Otu01002	Bacteria	Proteobacteria	Gammaproteobacteria	Oceanospirillales	Endozoicomonadaceae	Endozoicomonas	no	no
Otu01003	Bacteria	Proteobacteria	Alphaproteobacteria	Sphingomonadales	Sphingomonadaceae	Sphingobium	no	no
Otu01004	Bacteria	Deinococcota	Deinococci	Deinococcales	Deinococcaceae	Deinococcus	no	no
Otu01005	Bacteria	Cyanobacteria	Vampirivibrionia	Gastranaerophilales	Gastranaerophilales_fa	Gastranaerophilales_ge	no	no
Otu01006	Bacteria	Bacteroidota	Bacteroidia	Chitinophagales	Chitinophagaceae	Lacibacter	no	no
Otu01007	Bacteria	Proteobacteria	Gammaproteobacteria	Burkholderiales	Chitinibacteraceae	Formivibrio	no	no
Otu01008	Bacteria	Proteobacteria	Alphaproteobacteria	Rhizobiales	Rhizobiales_Incertae_Sedis	Phreatobacter	no	no
Otu01009	Bacteria	Firmicutes	Clostridia	Clostridiales	Clostridiaceae	Clostridium_sensu_stricto_1	no	no
Otu01010	Bacteria	Bacteroidota	Bacteroidia	Chitinophagales	Saprospiraceae	Portibacter	no	no
Otu01011	Bacteria	Proteobacteria	Gammaproteobacteria	Legionellales	Legionellaceae	Legionella	no	no
Otu01012	Bacteria	Gemmatimonadota	BD2-11_terrestrial_group	BD2-11_terrestrial_group_or	BD2-11_terrestrial_group_fa	BD2-11_terrestrial_group_ge	no	no
Otu01013	Bacteria	Proteobacteria	Alphaproteobacteria	SAR11_clade	Clade_II	Clade_II_ge	no	no
Otu01014	Bacteria	Bacteroidota	Bacteroidia	Flavobacteriales	Crocinitomicaceae	Crocinitomix	no	no
Otu01015	Bacteria	Proteobacteria	Gammaproteobacteria	Burkholderiales	Hydrogenophilaceae	uncultured	no	no
Otu01016	Bacteria	Actinobacteriota	Actinobacteria	Corynebacteriales	Nocardiaceae	Rhodococcus	no	no
Otu01017	Bacteria	Proteobacteria	Gammaproteobacteria	Burkholderiales	MWH-UniP1_aquatic_group	MWH-UniP1_aquatic_group_ge	no	no
Otu01018	Bacteria	Cyanobacteria	Cyanobacteriia	Cyanobacteriales	Nostocaceae	Nostocaceae_unclassified	no	no
Otu01019	Bacteria	Proteobacteria	Alphaproteobacteria	Caulobacterales	Hyphomonadaceae	Hirschia	no	no
Otu01020	Bacteria	Desulfobacterota	Desulfuromonadia	Geobacterales	Geobacteraceae	Geobacteraceae_unclassified	no	no
Otu01021	Bacteria	Bacteroidota	Bacteroidia	Cytophagales	Hymenobacteraceae	Hymenobacter	no	no
Otu01022	Bacteria	Proteobacteria	Gammaproteobacteria	Burkholderiales	Sutterellaceae	uncultured	no	no
Otu01023	Bacteria	Planctomycetota	OM190	OM190_or	OM190_fa	OM190_ge	no	no
Otu01024	Bacteria	Proteobacteria	Alphaproteobacteria	Caulobacterales	Hyphomonadaceae	Litorimonas	no	no
Otu01025	Bacteria	Bacteroidota	Bacteroidia	Sphingobacteriales	Lentimicrobiaceae	Lentimicrobium	no	no
Otu01026	Bacteria	Cyanobacteria	Cyanobacteriia	Leptolyngbyales	Leptolyngbyaceae	Leptolyngbyaceae_unclassified	no	no
Otu01027	Bacteria	Cyanobacteria	Cyanobacteriia	Cyanobacteriales	Xenococcaceae	Pleurocapsa_PCC-7319	no	no
Otu01028	Bacteria	WPS-2	WPS-2_cl	WPS-2_or	WPS-2_fa	WPS-2_ge	no	no
Otu01029	Bacteria	Proteobacteria	Gammaproteobacteria	Thiotrichales	Thiotrichaceae	uncultured	no	no
Otu01030	Bacteria	Cyanobacteria	Cyanobacteriia	Synechococcales	Cyanobiaceae	Cyanobiaceae_unclassified	no	no
Otu01031	Bacteria	Bacteroidota	Bacteroidia	Bacteroidia_unclassified	Bacteroidia_unclassified	Bacteroidia_unclassified	no	no
Otu01032	Bacteria	Bacteroidota	Bacteroidia	Flavobacteriales	Flavobacteriaceae	Maritimimonas	no	no
Otu01033	Bacteria	Desulfobacterota	Syntrophia	Syntrophales	uncultured	uncultured_ge	no	no
Otu01034	Bacteria	Bacteroidota	Bacteroidia	Chitinophagales	Chitinophagaceae	Chitinophagaceae_unclassified	no	no
Otu01035	Bacteria	Cyanobacteria	Cyanobacteriia	Synechococcales	Synechococcaceae	uncultured	no	no
Otu01036	Bacteria	Proteobacteria	Gammaproteobacteria	Burkholderiales	Comamonadaceae	Comamonadaceae_unclassified	no	no
Otu01037	Bacteria	Myxococcota	Myxococcia	Myxococcales	Anaeromyxobacteraceae	Anaeromyxobacter	no	no
Otu01038	Bacteria	Bacteria_unclassified	Bacteria_unclassified	Bacteria_unclassified	Bacteria_unclassified	Bacteria_unclassified	no	no
Otu01039	Bacteria	Bacteroidota	Bacteroidia	Sphingobacteriales	env.OPS_17	env.OPS_17_ge	no	no
Otu01040	Bacteria	Actinobacteriota	Acidimicrobiia	Microtrichales	Ilumatobacteraceae	Ilumatobacteraceae_unclassified	no	no
Otu01041	Bacteria	Proteobacteria	Gammaproteobacteria	Thiomicrospirales	Thiomicrospiraceae	endosymbionts	no	no
Otu01042	Bacteria	Fusobacteriota	Fusobacteriia	Fusobacteriales	Leptotrichiaceae	uncultured	no	no
Otu01043	Bacteria	Bacteroidota	Bacteroidia	Flavobacteriales	Crocinitomicaceae	Fluviicola	no	no
Otu01044	Bacteria	Acidobacteriota	Subgroup_22	Subgroup_22_or	Subgroup_22_fa	Subgroup_22_ge	no	no
Otu01045	Bacteria	Planctomycetota	Planctomycetes	Planctomycetales	Rubinisphaeraceae	Fuerstia	no	no
Otu01046	Bacteria	Proteobacteria	Gammaproteobacteria	Gammaproteobacteria_Incertae_Sedis	Unknown_Family	uncultured	no	no
Otu01047	Bacteria	Actinobacteriota	Acidimicrobiia	Microtrichales	uncultured	uncultured_ge	no	no
Otu01048	Bacteria	Proteobacteria	Alphaproteobacteria	Acetobacterales	Acetobacteraceae	Craurococcus-Caldovatus	no	no
Otu01049	Bacteria	Proteobacteria	Gammaproteobacteria	Gammaproteobacteria_Incertae_Sedis	Unknown_Family	uncultured	no	no
Otu01050	Bacteria	Bacteroidota	Bacteroidia	Bacteroidales	Bacteroidetes_BD2-2	Bacteroidetes_BD2-2_ge	no	no
Otu01051	Bacteria	Proteobacteria	Gammaproteobacteria	Burkholderiales	Chitinimonadaceae	Chitinimonas	no	no
Otu01052	Bacteria	Proteobacteria	Alphaproteobacteria	Sphingomonadales	Sphingomonadaceae	Sphingomonas	no	no
Otu01053	Bacteria	Cyanobacteria	Cyanobacteriia	Synechococcales	Cyanobiaceae	Cyanobium_PCC-6307	yes	no
Otu01054	Bacteria	Desulfobacterota	Desulfuromonadia	Bradymonadales	Bradymonadales_fa	Bradymonadales_ge	no	no
Otu01055	Bacteria	Bacteroidota	Bacteroidia	Bacteroidales	Rikenellaceae	Alistipes	no	no
Otu01056	Bacteria	Firmicutes	Clostridia	Clostridia_or	Hungateiclostridiaceae	Hungateiclostridiaceae_unclassified	no	no
Otu01057	Bacteria	Proteobacteria	Alphaproteobacteria	Acetobacterales	Acetobacteraceae	Acetobacteraceae_unclassified	no	no
Otu01058	Bacteria	Gemmatimonadota	Gemmatimonadetes	Gemmatimonadales	Gemmatimonadaceae	Gemmatimonadaceae_unclassified	no	no
Otu01059	Bacteria	Proteobacteria	Gammaproteobacteria	Burkholderiales	Burkholderiales_unclassified	Burkholderiales_unclassified	no	no
Otu01060	Bacteria	Proteobacteria	Alphaproteobacteria	Caulobacterales	Hyphomonadaceae	Hyphomonadaceae_unclassified	no	no
Otu01061	Bacteria	Verrucomicrobiota	Omnitrophia	Omnitrophales	Omnitrophales_unclassified	Omnitrophales_unclassified	no	no
Otu01062	Bacteria	Proteobacteria	Gammaproteobacteria	Chromatiales	Chromatiaceae	Chromatiaceae_unclassified	no	no
Otu01063	Bacteria	Bdellovibrionota	Bdellovibrionia	Bdellovibrionales	Bdellovibrionaceae	OM27_clade	no	no
Otu01064	Bacteria	Proteobacteria	Gammaproteobacteria	Cellvibrionales	Cellvibrionaceae	Cellvibrionaceae_unclassified	no	no
Otu01065	Bacteria	Proteobacteria	Alphaproteobacteria	Sphingomonadales	Sphingomonadaceae	Sandarakinorhabdus	no	no
Otu01066	Bacteria	Verrucomicrobiota	Kiritimatiellae	WCHB1-41	WCHB1-41_fa	WCHB1-41_ge	no	no
Otu01067	Bacteria	Proteobacteria	Alphaproteobacteria	Sphingomonadales	Sphingomonadaceae	Sphingopyxis	no	no
Otu01068	Bacteria	Verrucomicrobiota	Verrucomicrobiae	Pedosphaerales	Pedosphaeraceae	Pedosphaeraceae_unclassified	no	no
Otu01069	Bacteria	Cyanobacteria	Cyanobacteriia	Cyanobacteriales	Paraspirulinaceae	Spirulina_PCC-6313	no	no
Otu01070	Bacteria	Proteobacteria	Alphaproteobacteria	Alphaproteobacteria_unclassified	Alphaproteobacteria_unclassified	Alphaproteobacteria_unclassified	no	no
Otu01071	Bacteria	Proteobacteria	Gammaproteobacteria	Burkholderiales	Burkholderiaceae	Limnobacter	no	no
Otu01072	Bacteria	Proteobacteria	Alphaproteobacteria	Rhodospirillales	Magnetospiraceae	uncultured	no	no
Otu01073	Bacteria	Proteobacteria	Gammaproteobacteria	Enterobacterales	Pectobacteriaceae	Pectobacteriaceae_unclassified	no	no
Otu01074	Bacteria	Fibrobacterota	Fibrobacteria	Fibrobacterales	Fibrobacteraceae	uncultured	no	no
Otu01075	Bacteria	Bacteroidota	Bacteroidia	Cytophagales	Cyclobacteriaceae	Fabibacter	no	no
Otu01076	Bacteria	Planctomycetota	OM190	OM190_or	OM190_fa	OM190_ge	no	no
Otu01077	Bacteria	Proteobacteria	Gammaproteobacteria	Oceanospirillales	Pseudohongiellaceae	Pseudohongiella	no	no
Otu01078	Bacteria	Firmicutes	Clostridia	Peptostreptococcales-Tissierellales	Peptostreptococcaceae	Peptoclostridium	no	no
Otu01079	Bacteria	Bacteroidota	Bacteroidia	Cytophagales	Cyclobacteriaceae	uncultured	no	no
Otu01080	Bacteria	Firmicutes	Clostridia	Clostridiales	Clostridiaceae	Clostridium_sensu_stricto_9	no	no
Otu01081	Bacteria	Verrucomicrobiota	Verrucomicrobiae	Chthoniobacterales	Chthoniobacteraceae	Chthoniobacteraceae_unclassified	no	no
Otu01082	Bacteria	Bacteroidota	Bacteroidia	Flavobacteriales	Flavobacteriaceae	Flavobacterium	no	no
Otu01083	Bacteria	Desulfobacterota	Desulfobacteria	Desulfobacterales	Desulfosarcinaceae	LCP-80	no	no
Otu01084	Bacteria	Proteobacteria	Alphaproteobacteria	Sphingomonadales	Sphingomonadaceae	Sphingomonas	no	no
Otu01085	Bacteria	Proteobacteria	Alphaproteobacteria	Rhodobacterales	Rhodobacteraceae	Rhodobacteraceae_unclassified	no	no
Otu01086	Bacteria	Bacteroidota	Bacteroidia	Flavobacteriales	Flavobacteriaceae	Flavobacteriaceae_ge	no	no
Otu01087	Bacteria	Cyanobacteria	Cyanobacteriia	Cyanobacteriales	Xenococcaceae	Chroococcidiopsis_PCC-6712	no	no
Otu01088	Bacteria	Proteobacteria	Alphaproteobacteria	Rhodobacterales	Rhodobacteraceae	Rhodobacteraceae_unclassified	no	no
Otu01089	Bacteria	Planctomycetota	Planctomycetes	Planctomycetales	Rubinisphaeraceae	Rubinisphaeraceae_unclassified	no	no
Otu01090	Bacteria	Proteobacteria	Gammaproteobacteria	UBA10353_marine_group	UBA10353_marine_group_fa	UBA10353_marine_group_ge	no	no
Otu01091	Bacteria	Proteobacteria	Alphaproteobacteria	Rhodobacterales	Rhodobacteraceae	Rhodobacteraceae_unclassified	no	no
Otu01092	Bacteria	Proteobacteria	Alphaproteobacteria	Sphingomonadales	Sphingomonadaceae	Sphingomonas	no	no
Otu01093	Bacteria	Proteobacteria	Alphaproteobacteria	Rhizobiales	Methyloligellaceae	Methyloceanibacter	no	no
Otu01094	Bacteria	Planctomycetota	Planctomycetes	Planctomycetales	Gimesiaceae	uncultured	no	no
Otu01095	Bacteria	Acidobacteriota	Thermoanaerobaculia	Thermoanaerobaculales	Thermoanaerobaculaceae	Subgroup_10	no	no
Otu01096	Bacteria	Bacteroidota	Bacteroidia	Flavobacteriales	Crocinitomicaceae	Crocinitomix	no	no
Otu01097	Bacteria	Spirochaetota	Spirochaetia	Spirochaetales	Spirochaetaceae	uncultured	no	no
Otu01098	Bacteria	Planctomycetota	Planctomycetes	Pirellulales	Pirellulaceae	Blastopirellula	no	no
Otu01099	Bacteria	Cyanobacteria	Cyanobacteriia	Oxyphotobacteria_Incertae_Sedis	Unknown_Family	CENA359	no	no
Otu01100	Bacteria	Firmicutes	Negativicutes	Acidaminococcales	Acidaminococcaceae	uncultured	no	no
Otu01101	Bacteria	Proteobacteria	Alphaproteobacteria	Paracaedibacterales	Paracaedibacteraceae	Paracaedibacteraceae_unclassified	no	no
Otu01102	Bacteria	Bacteroidota	Bacteroidia	Flavobacteriales	Crocinitomicaceae	Fluviicola	no	no
Otu01103	Bacteria	Proteobacteria	Gammaproteobacteria	Burkholderiales	Burkholderiales_unclassified	Burkholderiales_unclassified	no	no
Otu01104	Bacteria	Proteobacteria	Gammaproteobacteria	Burkholderiales	Burkholderiales_unclassified	Burkholderiales_unclassified	no	no
Otu01105	Bacteria	Proteobacteria	Gammaproteobacteria	Burkholderiales	Comamonadaceae	Comamonadaceae_unclassified	no	no
Otu01106	Bacteria	Proteobacteria	Alphaproteobacteria	Rickettsiales	Rickettsiales_unclassified	Rickettsiales_unclassified	no	no
Otu01107	Bacteria	Bacteroidota	Bacteroidia	Chitinophagales	Chitinophagaceae	Ferruginibacter	no	no
Otu01108	Bacteria	Proteobacteria	Gammaproteobacteria	Chromatiales	Sedimenticolaceae	Sedimenticola	no	no
Otu01109	Bacteria	Deinococcota	Deinococci	Deinococcales	Trueperaceae	Truepera	no	no
Otu01110	Bacteria	Desulfobacterota	Desulfobacteria	Desulfobacterales	Desulfosarcinaceae	Desulfosarcinaceae_unclassified	no	no
Otu01111	Bacteria	Firmicutes	Clostridia	Peptostreptococcales-Tissierellales	Fusibacteraceae	Fusibacter	no	no
Otu01112	Bacteria	Firmicutes	Clostridia	Oscillospirales	Oscillospiraceae	NK4A214_group	no	no
Otu01113	Bacteria	Bacteroidota	Bacteroidia	Sphingobacteriales	env.OPS_17	env.OPS_17_ge	no	no
Otu01114	Bacteria	Cyanobacteria	Vampirivibrionia	Vampirovibrionales	Vampirovibrionales_unclassified	Vampirovibrionales_unclassified	no	no
Otu01115	Bacteria	Bacteroidota	Bacteroidia	Bacteroidales	Tannerellaceae	Parabacteroides	no	no
Otu01116	Bacteria	Planctomycetota	Planctomycetes	Gemmatales	Gemmataceae	Fimbriiglobus	no	no
Otu01117	Bacteria	Proteobacteria	Gammaproteobacteria	Burkholderiales	Nitrosomonadaceae	oc32	no	no
Otu01118	Bacteria	Deinococcota	Deinococci	Deinococcales	Deinococcaceae	Deinococcus	no	no
Otu01119	Bacteria	Proteobacteria	Alphaproteobacteria	Acetobacterales	Acetobacteraceae	Acetobacteraceae_unclassified	no	no
Otu01120	Bacteria	Chloroflexi	Anaerolineae	Anaerolineales	Anaerolineaceae	uncultured	no	no
Otu01121	Bacteria	Proteobacteria	Gammaproteobacteria	Gammaproteobacteria_Incertae_Sedis	Unknown_Family	Marinicella	no	no
Otu01122	Bacteria	Bacteria_unclassified	Bacteria_unclassified	Bacteria_unclassified	Bacteria_unclassified	Bacteria_unclassified	no	no
Otu01123	Bacteria	Bacteroidota	SJA-28	SJA-28_or	SJA-28_fa	SJA-28_ge	no	no
Otu01124	Bacteria	Actinobacteriota	Actinobacteria	Actinobacteria_unclassified	Actinobacteria_unclassified	Actinobacteria_unclassified	no	no
Otu01125	Bacteria	Campilobacterota	Campylobacteria	Campylobacterales	Arcobacteraceae	Arcobacter	no	no
Otu01126	Bacteria	Bacteroidota	Bacteroidia	Bacteroidales	Bacteroidales_unclassified	Bacteroidales_unclassified	no	no
Otu01127	Bacteria	Actinobacteriota	Actinobacteria	Actinobacteria_unclassified	Actinobacteria_unclassified	Actinobacteria_unclassified	no	no
Otu01128	Bacteria	Actinobacteriota	Actinobacteria	Corynebacteriales	Corynebacteriaceae	Corynebacterium	no	no
Otu01129	Bacteria	Verrucomicrobiota	Verrucomicrobiae	Pedosphaerales	Pedosphaeraceae	Pedosphaeraceae_unclassified	no	no
Otu01130	Bacteria	WPS-2	WPS-2_cl	WPS-2_or	WPS-2_fa	WPS-2_ge	no	no
Otu01131	Bacteria	Proteobacteria	Alphaproteobacteria	Rickettsiales	Rickettsiaceae	uncultured	no	no
Otu01132	Bacteria	Bacteroidota	Bacteroidia	Bacteroidales	Paludibacteraceae	Paludibacter	no	no
Otu01133	Bacteria	Proteobacteria	Gammaproteobacteria	Pseudomonadales	Pseudomonadaceae	Thiopseudomonas	no	no
Otu01134	Bacteria	Bacteroidota	Bacteroidia	Cytophagales	Cyclobacteriaceae	uncultured	no	no
Otu01135	Bacteria	Proteobacteria	Gammaproteobacteria	Gammaproteobacteria_unclassified	Gammaproteobacteria_unclassified	Gammaproteobacteria_unclassified	no	no
Otu01136	Bacteria	Chloroflexi	Anaerolineae	Anaerolineales	Anaerolineaceae	uncultured	no	no
Otu01137	Bacteria	Synergistota	Synergistia	Synergistales	Synergistaceae	JGI-0000079-D21	no	no
Otu01138	Bacteria	Bacteroidota	Bacteroidia	Cytophagales	Cyclobacteriaceae	Mariniradius	no	no
Otu01139	Bacteria	Proteobacteria	Gammaproteobacteria	Burkholderiales	Rhodocyclaceae	Rhodocyclaceae_unclassified	no	no
Otu01140	Bacteria	Bdellovibrionota	Bdellovibrionia	Bdellovibrionales	Bdellovibrionaceae	OM27_clade	no	no
Otu01141	Bacteria	Proteobacteria	Alphaproteobacteria	Rhodobacterales	Rhodobacteraceae	Rhodobacteraceae_unclassified	no	no
Otu01142	Bacteria	Desulfobacterota	Desulfovibrionia	Desulfovibrionales	Desulfovibrionaceae	Desulfovibrio	no	no
Otu01143	Bacteria	Desulfobacterota	Desulfobulbia	Desulfobulbales	Desulfocapsaceae	Desulfocapsaceae_unclassified	no	no
Otu01144	Bacteria	Proteobacteria	Gammaproteobacteria	Chromatiales	Chromatiaceae	Chromatiaceae_unclassified	no	no
Otu01145	Bacteria	Firmicutes	Clostridia	Oscillospirales	Ruminococcaceae	Ruminococcus	no	no
Otu01146	Bacteria	Proteobacteria	Gammaproteobacteria	Burkholderiales	Methylophilaceae	Methylophilaceae_unclassified	no	no
Otu01147	Bacteria	Proteobacteria	Alphaproteobacteria	Rhodobacterales	Rhodobacteraceae	Rhodobacteraceae_unclassified	no	no
Otu01148	Bacteria	Bacteroidota	Bacteroidia	Bacteroidales	Prevotellaceae	Prevotellaceae_unclassified	no	no
Otu01149	Bacteria	Campilobacterota	Campylobacteria	Campylobacterales	Sulfurovaceae	Sulfurovum	no	no
Otu01150	Bacteria	Actinobacteriota	Actinobacteria	PeM15	PeM15_fa	PeM15_ge	no	no
Otu01151	Bacteria	Proteobacteria	Alphaproteobacteria	Caulobacterales	Caulobacteraceae	Brevundimonas	no	no
Otu01152	Bacteria	Bacteroidota	Bacteroidia	Flavobacteriales	Cryomorphaceae	NS10_marine_group	no	no
Otu01153	Bacteria	Proteobacteria	Gammaproteobacteria	Oceanospirillales	Saccharospirillaceae	Reinekea	no	no
Otu01154	Bacteria	Proteobacteria	Gammaproteobacteria	Thiotrichales	Thiotrichaceae	Leucothrix	no	no
Otu01155	Bacteria	Bacteroidota	Bacteroidia	Sphingobacteriales	Sphingobacteriaceae	Sphingobacterium	no	no
Otu01156	Bacteria	Bacteroidota	Bacteroidia	Chitinophagales	Saprospiraceae	uncultured	no	no
Otu01157	Bacteria	Proteobacteria	Gammaproteobacteria	Burkholderiales	Rhodocyclaceae	Rhodocyclaceae_unclassified	no	no
Otu01158	Bacteria	Bacteroidota	Bacteroidia	Bacteroidia_unclassified	Bacteroidia_unclassified	Bacteroidia_unclassified	no	no
Otu01159	Bacteria	Bacteroidota	Bacteroidia	Flavobacteriales	Flavobacteriaceae	Flavobacterium	no	no
Otu01160	Bacteria	Bacteroidota	Bacteroidia	Chitinophagales	Saprospiraceae	Haliscomenobacter	no	no
Otu01161	Bacteria	Gemmatimonadota	PAUC43f_marine_benthic_group	PAUC43f_marine_benthic_group_or	PAUC43f_marine_benthic_group_fa	PAUC43f_marine_benthic_group_ge	no	no
Otu01162	Bacteria	Proteobacteria	Alphaproteobacteria	Rhodobacterales	Rhodobacteraceae	Rhodobacteraceae_unclassified	no	no
Otu01163	Bacteria	Proteobacteria	Alphaproteobacteria	Rhizobiales	Stappiaceae	Stappiaceae_unclassified	no	no
Otu01164	Bacteria	WPS-2	WPS-2_cl	WPS-2_or	WPS-2_fa	WPS-2_ge	no	no
Otu01165	Bacteria	Firmicutes	Bacilli	RF39	RF39_fa	RF39_ge	no	no
Otu01166	Bacteria	Proteobacteria	Gammaproteobacteria	Burkholderiales	Gallionellaceae	Gallionella	no	no
Otu01167	Bacteria	Fibrobacterota	Fibrobacteria	Fibrobacterales	Fibrobacteraceae	uncultured	no	no
Otu01168	Bacteria	Proteobacteria	Gammaproteobacteria	UBA10353_marine_group	UBA10353_marine_group_fa	UBA10353_marine_group_ge	no	no
Otu01169	Bacteria	Planctomycetota	Planctomycetes	Pirellulales	Pirellulaceae	Rhodopirellula	no	no
Otu01170	Bacteria	Proteobacteria	Gammaproteobacteria	Thiotrichales	Thiotrichaceae	uncultured	no	no
Otu01171	Bacteria	Bacteroidota	Bacteroidia	Bacteroidales	Prevotellaceae	Prevotella	no	no
Otu01172	Bacteria	Firmicutes	Clostridia	Clostridia_unclassified	Clostridia_unclassified	Clostridia_unclassified	no	no
Otu01173	Bacteria	Planctomycetota	Planctomycetes	Pirellulales	Pirellulaceae	Pirellula	no	no
Otu01174	Bacteria	Bacteroidota	Bacteroidia	Cytophagales	Cyclobacteriaceae	uncultured	no	no
Otu01175	Bacteria	Deinococcota	Deinococci	Deinococcales	Deinococcaceae	Deinococcus	no	no
Otu01176	Bacteria	Proteobacteria	Gammaproteobacteria	Oceanospirillales	Nitrincolaceae	uncultured	no	no
Otu01177	Bacteria	Bacteroidota	Bacteroidia	Flavobacteriales	Flavobacteriaceae	Flavobacteriaceae_unclassified	no	no
Otu01178	Bacteria	Proteobacteria	Gammaproteobacteria	Burkholderiales	Nitrosomonadaceae	966-1	no	no
Otu01179	Bacteria	Proteobacteria	Gammaproteobacteria	SAR86_clade	SAR86_clade_fa	SAR86_clade_ge	no	no
Otu01180	Bacteria	Proteobacteria	Gammaproteobacteria	Burkholderiales	Comamonadaceae	Comamonadaceae_unclassified	no	no
Otu01181	Bacteria	Bacteroidota	Bacteroidia	Flavobacteriales	Flavobacteriaceae	Flavobacterium	no	no
Otu01182	Bacteria	Cyanobacteria	Cyanobacteriia	Cyanobacteriales	Oscillatoriaceae	Oscillatoria_PCC-10802	no	no
Otu01183	Bacteria	Bdellovibrionota	Oligoflexia	Oligoflexales	uncultured	uncultured_ge	no	no
Otu01184	Bacteria	Bacteroidota	Bacteroidia	Flavobacteriales	Weeksellaceae	Empedobacter	no	no
Otu01185	Bacteria	Proteobacteria	Gammaproteobacteria	Oceanospirillales	Saccharospirillaceae	Saccharospirillaceae_unclassified	no	no
Otu01186	Bacteria	Cyanobacteria	Sericytochromatia	Sericytochromatia_or	Sericytochromatia_fa	Sericytochromatia_ge	no	no
Otu01187	Bacteria	Proteobacteria	Alphaproteobacteria	Rhodospirillales	Rhodospirillaceae	Caenispirillum	no	no
Otu01188	Bacteria	Proteobacteria	Gammaproteobacteria	Burkholderiales	Comamonadaceae	Comamonadaceae_unclassified	no	no
Otu01189	Bacteria	Proteobacteria	Alphaproteobacteria	Rhodobacterales	Rhodobacteraceae	Thioclava	no	no
Otu01190	Bacteria	Spirochaetota	Spirochaetia	Spirochaetales	Spirochaetaceae	Spirochaeta_2	no	no
Otu01191	Bacteria	Bacteroidota	Bacteroidia	Sphingobacteriales	env.OPS_17	env.OPS_17_ge	no	no
Otu01192	Bacteria	Firmicutes	Negativicutes	Acidaminococcales	Acidaminococcaceae	Succinispira	no	no
Otu01193	Bacteria	Firmicutes	Clostridia	Oscillospirales	Oscillospiraceae	Oscillospiraceae_unclassified	no	no
Otu01194	Bacteria	Proteobacteria	Gammaproteobacteria	Cellvibrionales	Halieaceae	Halieaceae_unclassified	no	no
Otu01195	Bacteria	Bacteroidota	Bacteroidia	Flavobacteriales	Flavobacteriales_unclassified	Flavobacteriales_unclassified	no	no
Otu01196	Bacteria	Fusobacteriota	Fusobacteriia	Fusobacteriales	Leptotrichiaceae	uncultured	no	no
Otu01197	Bacteria	Proteobacteria	Gammaproteobacteria	Chromatiales	Chromatiaceae	Chromatiaceae_unclassified	no	no
Otu01198	Bacteria	Bacteroidota	Bacteroidia	Bacteroidales	Prolixibacteraceae	Prolixibacteraceae_unclassified	no	no
Otu01199	Bacteria	Bacteroidota	Bacteroidia	Flavobacteriales	Flavobacteriaceae	Winogradskyella	no	no
Otu01200	Bacteria	Bacteroidota	Bacteroidia	Bacteroidales	Rikenellaceae	Bact-08	no	no
Otu01201	Bacteria	Proteobacteria	Alphaproteobacteria	Rhodobacterales	Rhodobacteraceae	Rhodobacteraceae_unclassified	no	no
Otu01202	Bacteria	Bacteroidota	Bacteroidia	Bacteroidales	Rikenellaceae	Rikenellaceae_RC9_gut_group	no	no
Otu01203	Bacteria	Planctomycetota	Planctomycetes	Pirellulales	Pirellulaceae	Blastopirellula	no	no
Otu01204	Bacteria	Spirochaetota	Spirochaetia	Spirochaetales	Spirochaetaceae	Spirochaetaceae_unclassified	no	no
Otu01205	Bacteria	Proteobacteria	Alphaproteobacteria	Rhizobiales	Rhizobiales_unclassified	Rhizobiales_unclassified	no	no
Otu01206	Bacteria	Planctomycetota	Planctomycetes	Gemmatales	Gemmataceae	Fimbriiglobus	no	no
Otu01207	Bacteria	Bacteroidota	Bacteroidia	Chitinophagales	Saprospiraceae	Saprospiraceae_unclassified	no	no
Otu01208	Bacteria	Proteobacteria	Gammaproteobacteria	Cellvibrionales	Halieaceae	Halieaceae_unclassified	no	no
Otu01209	Bacteria	Bdellovibrionota	Bdellovibrionia	Bacteriovoracales	Bacteriovoracaceae	Peredibacter	no	no
Otu01210	Bacteria	Bacteria_unclassified	Bacteria_unclassified	Bacteria_unclassified	Bacteria_unclassified	Bacteria_unclassified	no	no
Otu01211	Bacteria	Acidobacteriota	Blastocatellia	45597	11-24_fa	11-24_ge	no	no
Otu01212	Bacteria	Proteobacteria	Gammaproteobacteria	Cellvibrionales	Halieaceae	Halieaceae_unclassified	no	no
Otu01213	Bacteria	Firmicutes	Bacilli	Bacilli_unclassified	Bacilli_unclassified	Bacilli_unclassified	no	no
Otu01214	Bacteria	Bacteroidota	Bacteroidia	Chitinophagales	Chitinophagaceae	Chitinophagaceae_unclassified	no	no
Otu01215	Bacteria	Actinobacteriota	Actinobacteria	Micrococcales	Microbacteriaceae	Candidatus_Aquiluna	no	no
Otu01216	Bacteria	Proteobacteria	Gammaproteobacteria	Pseudomonadales	Moraxellaceae	Alkanindiges	no	no
Otu01217	Bacteria	Bacteroidota	Bacteroidia	Cytophagales	Cyclobacteriaceae	uncultured	no	no
Otu01218	Bacteria	Cyanobacteria	Cyanobacteriia	Cyanobacteriales	Nostocaceae	Richelia_HH01	no	no
Otu01219	Bacteria	Actinobacteriota	Actinobacteria	Micrococcales	Microbacteriaceae	Microbacteriaceae_unclassified	no	no
Otu01220	Bacteria	Planctomycetota	Planctomycetes	Pirellulales	Pirellulaceae	Blastopirellula	no	no
Otu01221	Bacteria	Proteobacteria	Gammaproteobacteria	Burkholderiales	Alcaligenaceae	GKS98_freshwater_group	no	no
Otu01222	Bacteria	Proteobacteria	Alphaproteobacteria	Caulobacterales	Parvularculaceae	Parvularculaceae_unclassified	no	no
Otu01223	Bacteria	Planctomycetota	Planctomycetes	Pirellulales	Pirellulaceae	uncultured	no	no
Otu01224	Bacteria	Bacteroidota	Kryptonia	Kryptoniales	MSB-3C8	MSB-3C8_ge	no	no
Otu01225	Bacteria	Proteobacteria	Gammaproteobacteria	R7C24	R7C24_fa	R7C24_ge	no	no
Otu01226	Bacteria	Deferribacterota	Deferribacteres	Deferribacterales	Deferribacteraceae	uncultured	no	no
Otu01227	Bacteria	Proteobacteria	Alphaproteobacteria	Rhodobacterales	Rhodobacteraceae	Rhodobacteraceae_unclassified	no	no
Otu01228	Bacteria	Proteobacteria	Gammaproteobacteria	Methylococcales	Methylococcaceae	Methylococcaceae_unclassified	no	no
Otu01229	Bacteria	Actinobacteriota	Actinobacteria	Nitriliruptorales	Nitriliruptoraceae	Nitriliruptoraceae_ge	no	no
Otu01230	Bacteria	Cyanobacteria	Cyanobacteriia	Cyanobacteriia_unclassified	Cyanobacteriia_unclassified	Cyanobacteriia_unclassified	no	no
Otu01231	Bacteria	Firmicutes	Negativicutes	Veillonellales-Selenomonadales	Sporomusaceae	Anaerospora	no	no
Otu01232	Bacteria	Bacteroidota	Bacteroidia	Flavobacteriales	Cryomorphaceae	uncultured	no	no
Otu01233	Bacteria	Bacteroidota	Bacteroidia	Flavobacteriales	Flavobacteriaceae	Maribacter	no	no
Otu01234	Bacteria	Actinobacteriota	Actinobacteria	Micrococcales	Micrococcales_unclassified	Micrococcales_unclassified	no	no
Otu01235	Bacteria	Firmicutes	Clostridia	Lachnospirales	Lachnospirales_unclassified	Lachnospirales_unclassified	no	no
Otu01236	Bacteria	Campilobacterota	Campylobacteria	Campylobacterales	Sulfurovaceae	Sulfurovum	no	no
Otu01237	Bacteria	Bacteroidota	Bacteroidia	Bacteroidales	Dysgonomonadaceae	Proteiniphilum	no	no
Otu01238	Bacteria	Bacteroidota	Bacteroidia	Cytophagales	Cyclobacteriaceae	uncultured	no	no
Otu01239	Bacteria	Firmicutes	BRH-c20a	BRH-c20a_or	BRH-c20a_fa	BRH-c20a_ge	no	no
Otu01240	Bacteria	Proteobacteria	Gammaproteobacteria	SAR86_clade	SAR86_clade_fa	SAR86_clade_ge	no	no
Otu01241	Bacteria	Firmicutes	Negativicutes	Veillonellales-Selenomonadales	Veillonellales-Selenomonadales_unclassified	Veillonellales-Selenomonadales_unclassified	no	no
Otu01242	Bacteria	Bacteroidota	Bacteroidia	Cytophagales	Spirosomaceae	Taeseokella	no	no
Otu01243	Bacteria	Proteobacteria	Gammaproteobacteria	Gammaproteobacteria_unclassified	Gammaproteobacteria_unclassified	Gammaproteobacteria_unclassified	no	no
Otu01244	Bacteria	Bacteria_unclassified	Bacteria_unclassified	Bacteria_unclassified	Bacteria_unclassified	Bacteria_unclassified	no	no
Otu01245	Bacteria	Proteobacteria	Gammaproteobacteria	R7C24	R7C24_fa	R7C24_ge	no	no
Otu01246	Bacteria	Proteobacteria	Gammaproteobacteria	Alteromonadales	Alteromonadaceae	Rheinheimera	no	no
Otu01247	Bacteria	Bacteroidota	Bacteroidia	Flavobacteriales	Flavobacteriaceae	Robiginitalea	no	no
Otu01248	Bacteria	Bacteroidota	Bacteroidia	Cytophagales	Hymenobacteraceae	Hymenobacter	no	no
Otu01249	Bacteria	Proteobacteria	Gammaproteobacteria	Steroidobacterales	Woeseiaceae	Woeseia	no	no
Otu01250	Bacteria	Bacteroidota	Bacteroidia	Flavobacteriales	Flavobacteriaceae	Flavobacteriaceae_unclassified	no	no
Otu01251	Bacteria	Proteobacteria	Gammaproteobacteria	Halothiobacillales	Halothiobacillaceae	Thiovirga	no	no
Otu01252	Bacteria	Bacteroidota	Bacteroidia	Sphingobacteriales	env.OPS_17	env.OPS_17_ge	no	no
Otu01253	Bacteria	Actinobacteriota	Actinobacteria	PeM15	PeM15_fa	PeM15_ge	no	no
Otu01254	Bacteria	Cyanobacteria	Cyanobacteriia	Synechococcales	Synechococcaceae	Synechococcus_PCC-7942	no	no
Otu01255	Bacteria	Proteobacteria	Alphaproteobacteria	Acetobacterales	Acetobacteraceae	Acetobacteraceae_unclassified	no	no
Otu01256	Bacteria	Gemmatimonadota	Gemmatimonadetes	Gemmatimonadales	Gemmatimonadaceae	uncultured	no	no
Otu01257	Bacteria	Spirochaetota	Leptospirae	Leptospirales	Leptospiraceae	Turneriella	no	no
Otu01258	Bacteria	Proteobacteria	Alphaproteobacteria	Rhizobiales	Hyphomicrobiaceae	Filomicrobium	no	no
Otu01259	Bacteria	Cyanobacteria	Cyanobacteriia	Cyanobacteriia_unclassified	Cyanobacteriia_unclassified	Cyanobacteriia_unclassified	no	no
Otu01260	Bacteria	Proteobacteria	Alphaproteobacteria	Rhodobacterales	Rhodobacteraceae	Rhodobacteraceae_unclassified	no	no
Otu01261	Bacteria	Verrucomicrobiota	Verrucomicrobiae	Verrucomicrobiales	Rubritaleaceae	Luteolibacter	no	no
Otu01262	Bacteria	Cyanobacteria	Cyanobacteriia	Oxyphotobacteria_Incertae_Sedis	Unknown_Family	Unknown_Family_unclassified	no	no
Otu01263	Bacteria	Bacteroidota	Ignavibacteria	Ignavibacteriales	Ignavibacteriales_unclassified	Ignavibacteriales_unclassified	no	no
Otu01264	Bacteria	Bacteroidota	Bacteroidia	Bacteroidales	Paludibacteraceae	uncultured	no	no
Otu01265	Bacteria	Firmicutes	Clostridia	Oscillospirales	Oscillospiraceae	UCG-002	no	no
Otu01266	Bacteria	Cyanobacteria	Vampirivibrionia	Gastranaerophilales	Gastranaerophilales_fa	Gastranaerophilales_ge	no	no
Otu01267	Bacteria	Acidobacteriota	Blastocatellia	Blastocatellales	Blastocatellaceae	uncultured	no	no
Otu01268	Bacteria	Proteobacteria	Alphaproteobacteria	Azospirillales	Azospirillaceae	Azospirillaceae_unclassified	no	no
Otu01269	Bacteria	Bdellovibrionota	Bdellovibrionia	Bacteriovoracales	Bacteriovoracaceae	uncultured	no	no
Otu01270	Bacteria	Cyanobacteria	Sericytochromatia	Sericytochromatia_or	Sericytochromatia_fa	Sericytochromatia_ge	no	no
Otu01271	Bacteria	Proteobacteria	Gammaproteobacteria	Burkholderiales	Hydrogenophilaceae	Hydrogenophilus	no	no
Otu01272	Bacteria	Bacteroidota	Bacteroidia	Flavobacteriales	Flavobacteriaceae	Flavobacterium	no	no
Otu01273	Bacteria	Proteobacteria	Gammaproteobacteria	Alteromonadales	Marinobacteraceae	Marinobacter	no	no
Otu01274	Bacteria	Proteobacteria	Alphaproteobacteria	Rhizobiales	Beijerinckiaceae	FukuN57	no	no
Otu01275	Bacteria	Proteobacteria	Gammaproteobacteria	Cellvibrionales	Spongiibacteraceae	Spongiibacteraceae_unclassified	no	no
Otu01276	Bacteria	Proteobacteria	Proteobacteria_unclassified	Proteobacteria_unclassified	Proteobacteria_unclassified	Proteobacteria_unclassified	no	no
Otu01277	Bacteria	Bacteroidota	Bacteroidia	Flavobacteriales	Flavobacteriaceae	Nonlabens	no	no
Otu01279	Bacteria	Bacteroidota	Bacteroidia	Chitinophagales	Chitinophagaceae	Sediminibacterium	no	no
Otu01280	Bacteria	Firmicutes	Clostridia	Clostridia_unclassified	Clostridia_unclassified	Clostridia_unclassified	no	no
Otu01281	Bacteria	Proteobacteria	Alphaproteobacteria	Rhizobiales	Rhizobiales_unclassified	Rhizobiales_unclassified	no	no
Otu01282	Bacteria	Proteobacteria	Alphaproteobacteria	Rhodobacterales	Rhodobacteraceae	Rhodobacteraceae_unclassified	no	no
Otu01283	Bacteria	Bacteroidota	Bacteroidia	Sphingobacteriales	KD1-131	KD1-131_ge	no	no
Otu01284	Bacteria	Proteobacteria	Gammaproteobacteria	Burkholderiales	Rhodocyclaceae	Rhodocyclaceae_unclassified	no	no
Otu01285	Bacteria	Desulfobacterota	Desulfobulbia	Desulfobulbales	Desulfobulbaceae	uncultured	no	no
Otu01286	Bacteria	Bacteroidota	Bacteroidia	Sphingobacteriales	Sphingobacteriaceae	Sphingobacteriaceae_unclassified	no	no
Otu01287	Bacteria	Deferribacterota	Deferribacteres	Deferribacterales	Deferribacteraceae	Denitrovibrio	no	no
Otu01288	Archaea	Thermoplasmatota	Thermoplasmata	Marine_Group_II	Marine_Group_II_fa	Marine_Group_II_ge	no	no
Otu01289	Bacteria	Proteobacteria	Alphaproteobacteria	Acetobacterales	Acetobacteraceae	Craurococcus-Caldovatus	no	no
Otu01290	Bacteria	Cyanobacteria	Cyanobacteriia	Cyanobacteriales	Oscillatoriaceae	uncultured	no	no
Otu01291	Bacteria	Proteobacteria	Gammaproteobacteria	Burkholderiales	Hydrogenophilaceae	Hydrogenophilaceae_unclassified	no	no
Otu01292	Bacteria	Cyanobacteria	Cyanobacteriia	Cyanobacteriales	Nostocaceae	Sphaerospermopsis_BCCUSP55	no	no
Otu01293	Bacteria	Desulfobacterota	Desulfobulbia	Desulfobulbales	Desulfobulbaceae	uncultured	no	no
Otu01294	Bacteria	Firmicutes	Bacilli	RF39	RF39_fa	RF39_ge	no	no
Otu01295	Bacteria	Bacteroidota	Bacteroidia	Chitinophagales	Chitinophagaceae	Lacibacter	no	no
Otu01296	Bacteria	Proteobacteria	Alphaproteobacteria	Azospirillales	Azospirillaceae	Niveispirillum	no	no
Otu01297	Bacteria	Marinimicrobia_SAR406_clade	Marinimicrobia_SAR406_clade_cl	Marinimicrobia_SAR406_clade_or	Marinimicrobia_SAR406_clade_fa	Marinimicrobia_SAR406_clade_ge	no	no
Otu01298	Bacteria	Proteobacteria	Gammaproteobacteria	Salinisphaerales	Solimonadaceae	Solimonadaceae_unclassified	no	no
Otu01299	Bacteria	Proteobacteria	Alphaproteobacteria	Rhodobacterales	Rhodobacteraceae	Rhodobacteraceae_unclassified	no	no
Otu01300	Bacteria	Bacteroidota	Bacteroidia	Bacteroidales	Marinifilaceae	Marinifilum	no	no
Otu01301	Bacteria	Proteobacteria	Alphaproteobacteria	Parvibaculales	PS1_clade	PS1_clade_ge	no	no
Otu01302	Bacteria	Firmicutes	Clostridia	Clostridia_unclassified	Clostridia_unclassified	Clostridia_unclassified	no	no
Otu01303	Bacteria	Verrucomicrobiota	Verrucomicrobiae	Pedosphaerales	Pedosphaeraceae	Pedosphaeraceae_unclassified	no	no
Otu01304	Bacteria	Bacteroidota	Bacteroidia	Cytophagales	Cytophagales_unclassified	Cytophagales_unclassified	no	no
Otu01305	Bacteria	Proteobacteria	Gammaproteobacteria	Burkholderiales	Alcaligenaceae	Oligella	no	no
Otu01306	Bacteria	Proteobacteria	Alphaproteobacteria	Caulobacterales	Hyphomonadaceae	Oceanicaulis	no	no
Otu01307	Bacteria	Bacteroidota	Bacteroidia	Flavobacteriales	Cryomorphaceae	uncultured	no	no
Otu01308	Bacteria	Verrucomicrobiota	Verrucomicrobiae	Chthoniobacterales	Chthoniobacterales_unclassified	Chthoniobacterales_unclassified	no	no
Otu01309	Bacteria	Bacteroidota	Ignavibacteria	Ignavibacteriales	Melioribacteraceae	IheB3-7	no	no
Otu01310	Bacteria	Proteobacteria	Alphaproteobacteria	Acetobacterales	Acetobacteraceae	Acetobacteraceae_unclassified	no	no
Otu01311	Bacteria	Spirochaetota	Spirochaetia	Spirochaetales	Spirochaetaceae	uncultured	no	no
Otu01312	Bacteria	Cyanobacteria	Cyanobacteria_unclassified	Cyanobacteria_unclassified	Cyanobacteria_unclassified	Cyanobacteria_unclassified	no	no
Otu01313	Bacteria	Bacteroidota	Bacteroidia	Bacteroidales	Bacteroidetes_BD2-2	Bacteroidetes_BD2-2_ge	no	no
Otu01314	Bacteria	Proteobacteria	Gammaproteobacteria	Gammaproteobacteria_unclassified	Gammaproteobacteria_unclassified	Gammaproteobacteria_unclassified	no	no
Otu01315	Bacteria	Verrucomicrobiota	Verrucomicrobiae	Pedosphaerales	Pedosphaeraceae	SCGC_AAA164-E04	no	no
Otu01316	Bacteria	Planctomycetota	Planctomycetes	Pirellulales	Pirellulaceae	Pirellula	no	no
Otu01317	Bacteria	Bdellovibrionota	Oligoflexia	Silvanigrellales	Silvanigrellaceae	uncultured	no	no
Otu01318	Bacteria	Proteobacteria	Alphaproteobacteria	Sphingomonadales	Sphingomonadaceae	Sphingomonadaceae_unclassified	no	no
Otu01319	Bacteria	Bacteria_unclassified	Bacteria_unclassified	Bacteria_unclassified	Bacteria_unclassified	Bacteria_unclassified	no	no
Otu01320	Bacteria	Desulfobacterota	Desulfuromonadia	Bradymonadales	Bradymonadales_fa	Bradymonadales_ge	no	no
Otu01321	Bacteria	Proteobacteria	Gammaproteobacteria	Burkholderiales	Burkholderiales_unclassified	Burkholderiales_unclassified	no	no
Otu01322	Bacteria	Verrucomicrobiota	Verrucomicrobiae	Pedosphaerales	Pedosphaeraceae	ADurb.Bin063-1	no	no
Otu01323	Bacteria	Spirochaetota	Spirochaetia	Spirochaetales	Spirochaetaceae	Spirochaeta_2	no	no
Otu01324	Bacteria	Bdellovibrionota	Oligoflexia	Oligoflexales	Oligoflexales_fa	Oligoflexus	no	no
Otu01325	Bacteria	Proteobacteria	Alphaproteobacteria	Acetobacterales	Acetobacteraceae	Acetobacteraceae_unclassified	no	no
Otu01326	Bacteria	Proteobacteria	Gammaproteobacteria	Alteromonadales	Colwelliaceae	Thalassotalea	no	no
Otu01327	Bacteria	Firmicutes	Bacilli	Lactobacillales	Streptococcaceae	Streptococcus	no	no
Otu01328	Bacteria	Bacteroidota	Bacteroidia	Chitinophagales	Chitinophagaceae	Lacibacter	no	no
Otu01329	Bacteria	Bacteroidota	Bacteroidia	Chitinophagales	Chitinophagaceae	Chitinophagaceae_unclassified	no	no
Otu01330	Bacteria	Proteobacteria	Gammaproteobacteria	Xanthomonadales	Rhodanobacteraceae	uncultured	no	no
Otu01331	Bacteria	Proteobacteria	Gammaproteobacteria	Xanthomonadales	Xanthomonadaceae	Xanthomonadaceae_unclassified	no	no
Otu01332	Bacteria	Verrucomicrobiota	Verrucomicrobiae	Opitutales	Puniceicoccaceae	MB11C04_marine_group	no	no
Otu01333	Bacteria	Bacteroidota	Bacteroidia	Bacteroidales	Barnesiellaceae	uncultured	no	no
Otu01334	Bacteria	Proteobacteria	Alphaproteobacteria	Rhodobacterales	Rhodobacteraceae	Rhodobacteraceae_unclassified	no	no
Otu01335	Bacteria	Firmicutes	Clostridia	Peptostreptococcales-Tissierellales	Fusibacteraceae	Fusibacter	no	no
Otu01336	Bacteria	Calditrichota	Calditrichia	Calditrichales	Calditrichaceae	Calorithrix	no	no
Otu01337	Bacteria	Actinobacteriota	Actinobacteria	Micrococcales	Intrasporangiaceae	Intrasporangiaceae_unclassified	no	no
Otu01338	Bacteria	Proteobacteria	Gammaproteobacteria	Pseudomonadales	Moraxellaceae	Moraxellaceae_unclassified	no	no
Otu01339	Bacteria	Firmicutes	Bacilli	RF39	RF39_fa	RF39_ge	no	no
Otu01340	Bacteria	Bacteroidota	Bacteroidia	Sphingobacteriales	AKYH767	AKYH767_ge	no	no
Otu01341	Bacteria	Bacteroidota	Bacteroidia	Bacteroidales	Marinifilaceae	uncultured	no	no
Otu01342	Bacteria	Bacteroidota	Bacteroidia	Chitinophagales	Chitinophagaceae	Chitinophagaceae_unclassified	no	no
Otu01343	Bacteria	Cyanobacteria	Cyanobacteriia	Cyanobacteriales	Microcystaceae	Snowella_0TU37S04	yes	no
Otu01344	Bacteria	Bacteroidota	Bacteroidia	Bacteroidales	Rikenellaceae	uncultured	no	no
Otu01345	Bacteria	Proteobacteria	Alphaproteobacteria	Acetobacterales	Acetobacteraceae	Acetobacteraceae_unclassified	no	no
Otu01346	Bacteria	Dadabacteria	Dadabacteriia	Dadabacteriales	Dadabacteriales_fa	Dadabacteriales_ge	no	no
Otu01347	Bacteria	Proteobacteria	Alphaproteobacteria	Acetobacterales	Acetobacteraceae	Roseomonas	no	no
Otu01348	Bacteria	Methylomirabilota	Methylomirabilia	Methylomirabilales	Methylomirabilaceae	Sh765B-TzT-35	no	no
Otu01349	Bacteria	Acidobacteriota	Vicinamibacteria	Vicinamibacterales	Vicinamibacteraceae	Vicinamibacteraceae_ge	no	no
Otu01350	Bacteria	Bacteroidota	Bacteroidia	Bacteroidales	Williamwhitmaniaceae	Acetobacteroides	no	no
Otu01351	Bacteria	Actinobacteriota	Actinobacteria	Actinobacteria_unclassified	Actinobacteria_unclassified	Actinobacteria_unclassified	no	no
Otu01352	Bacteria	Cloacimonadota	Cloacimonadia	Cloacimonadales	Cloacimonadaceae	LNR_A2-18	no	no
Otu01353	Bacteria	Acidobacteriota	Vicinamibacteria	Vicinamibacterales	uncultured	uncultured_ge	no	no
Otu01354	Bacteria	Bacteroidota	SJA-28	SJA-28_or	SJA-28_fa	SJA-28_ge	no	no
Otu01355	Bacteria	Proteobacteria	Alphaproteobacteria	Reyranellales	Reyranellaceae	uncultured	no	no
Otu01356	Bacteria	Actinobacteriota	Actinobacteria	Actinobacteria_unclassified	Actinobacteria_unclassified	Actinobacteria_unclassified	no	no
Otu01357	Bacteria	Proteobacteria	Alphaproteobacteria	Rhodobacterales	Rhodobacteraceae	Rhodobacteraceae_unclassified	no	no
Otu01358	Bacteria	Cyanobacteria	Cyanobacteriia	Oxyphotobacteria_Incertae_Sedis	Unknown_Family	Unknown_Family_unclassified	no	no
Otu01359	Bacteria	Acidobacteriota	Blastocatellia	Blastocatellales	Blastocatellaceae	Blastocatellaceae_unclassified	no	no
Otu01360	Bacteria	Bacteroidota	Bacteroidia	Flavobacteriales	Cryomorphaceae	Vicingus	no	no
Otu01361	Bacteria	Planctomycetota	Planctomycetes	Pirellulales	Pirellulaceae	uncultured	no	no
Otu01362	Bacteria	Bacteroidota	Bacteroidia	Chitinophagales	Saprospiraceae	uncultured	no	no
Otu01363	Bacteria	Proteobacteria	Gammaproteobacteria	Pseudomonadales	Moraxellaceae	Perlucidibaca	no	no
Otu01364	Bacteria	Bacteroidota	Bacteroidia	SM1A07	SM1A07_fa	SM1A07_ge	no	no
Otu01365	Bacteria	Gemmatimonadota	Gemmatimonadetes	Gemmatimonadales	Gemmatimonadaceae	Gemmatimonadaceae_unclassified	no	no
Otu01366	Bacteria	Planctomycetota	Planctomycetes	Pirellulales	Pirellulaceae	Pirellulaceae_unclassified	no	no
Otu01367	Bacteria	Latescibacterota	Latescibacterota_cl	Latescibacterota_or	Latescibacterota_fa	Latescibacterota_ge	no	no
Otu01368	Bacteria	Cyanobacteria	Cyanobacteriia	Cyanobacteriales	Gloeocapsaceae	Gleocapsa	no	no
Otu01369	Bacteria	Firmicutes	Clostridia	Peptostreptococcales-Tissierellales	Peptostreptococcaceae	Romboutsia	no	no
Otu01370	Bacteria	Cyanobacteria	Cyanobacteriia	Pseudanabaenales	Pseudanabaenaceae	Pseudanabaena_PCC-7429	no	no
Otu01371	Bacteria	Chloroflexi	Anaerolineae	Anaerolineales	Anaerolineaceae	Leptolinea	no	no
Otu01372	Bacteria	Bacteroidota	Bacteroidia	Bacteroidales	Prolixibacteraceae	Prolixibacteraceae_unclassified	no	no
Otu01373	Bacteria	Bacteroidota	Bacteroidia	Sphingobacteriales	Lentimicrobiaceae	Lentimicrobium	no	no
Otu01374	Bacteria	Cyanobacteria	Cyanobacteriia	Cyanobacteriales	Cyanobacteriales_unclassified	Cyanobacteriales_unclassified	no	no
Otu01375	Bacteria	Bacteroidota	Bacteroidia	Flavobacteriales	Weeksellaceae	Chryseobacterium	no	no
Otu01376	Bacteria	Bacteroidota	Bacteroidia	Bacteroidia_unclassified	Bacteroidia_unclassified	Bacteroidia_unclassified	no	no
Otu01377	Bacteria	Planctomycetota	Planctomycetes	Planctomycetales	Gimesiaceae	uncultured	no	no
Otu01378	Bacteria	Firmicutes	Clostridia	Peptostreptococcales-Tissierellales	Acidaminobacteraceae	Acidaminobacter	no	no
Otu01379	Bacteria	Proteobacteria	Alphaproteobacteria	Acetobacterales	Acetobacteraceae	Acetobacter	no	no
Otu01380	Bacteria	Bacteroidota	Bacteroidia	Chitinophagales	Saprospiraceae	uncultured	no	no
Otu01381	Bacteria	Proteobacteria	Alphaproteobacteria	Kiloniellales	Kiloniellaceae	Kiloniellaceae_unclassified	no	no
Otu01382	Bacteria	Firmicutes	Negativicutes	Veillonellales-Selenomonadales	Selenomonadaceae	Megamonas	no	no
Otu01383	Bacteria	Proteobacteria	Gammaproteobacteria	pItb-vmat-80	pItb-vmat-80_fa	pItb-vmat-80_ge	no	no
Otu01384	Bacteria	Bacteroidota	Bacteroidota_unclassified	Bacteroidota_unclassified	Bacteroidota_unclassified	Bacteroidota_unclassified	no	no
Otu01385	Bacteria	Planctomycetota	OM190	OM190_or	OM190_fa	OM190_ge	no	no
Otu01386	Bacteria	Verrucomicrobiota	Kiritimatiellae	Kiritimatiellales	Kiritimatiellaceae	R76-B128	no	no
Otu01387	Bacteria	Acidobacteriota	Blastocatellia	Blastocatellales	Blastocatellaceae	Blastocatellaceae_unclassified	no	no
Otu01388	Bacteria	Bacteroidota	Bacteroidia	Sphingobacteriales	Sphingobacteriaceae	Sphingobacterium	no	no
Otu01389	Bacteria	Firmicutes	Negativicutes	Veillonellales-Selenomonadales	Veillonellaceae	Veillonella	no	no
Otu01390	Bacteria	Bacteroidota	Bacteroidia	Flavobacteriales	Flavobacteriaceae	Psychroflexus	no	no
Otu01391	Bacteria	Proteobacteria	Gammaproteobacteria	Burkholderiales	Nitrosomonadaceae	Ellin6067	no	no
Otu01392	Bacteria	Bacteroidota	Bacteroidia	Flavobacteriales	Crocinitomicaceae	Fluviicola	no	no
Otu01393	Bacteria	Deinococcota	Deinococci	Deinococcales	Deinococcaceae	Deinococcus	no	no
Otu01394	Bacteria	Proteobacteria	Gammaproteobacteria	Methylococcales	Methylococcaceae	Methylocaldum	no	no
Otu01395	Bacteria	Proteobacteria	Alphaproteobacteria	SAR11_clade	Clade_I	Clade_Ib	no	no
Otu01396	Bacteria	Proteobacteria	Alphaproteobacteria	Rhodobacterales	Rhodobacteraceae	Rhodobacteraceae_unclassified	no	no
Otu01397	Bacteria	Bacteroidota	Bacteroidia	Flavobacteriales	Flavobacteriales_unclassified	Flavobacteriales_unclassified	no	no
Otu01398	Bacteria	Bacteroidota	Bacteroidia	Sphingobacteriales	NS11-12_marine_group	NS11-12_marine_group_ge	no	no
Otu01399	Bacteria	Acidobacteriota	Vicinamibacteria	Vicinamibacterales	Vicinamibacteraceae	Vicinamibacteraceae_ge	no	no
Otu01400	Bacteria	Chloroflexi	Anaerolineae	Anaerolineales	Anaerolineaceae	Anaerolineaceae_unclassified	no	no
Otu01401	Bacteria	Bacteroidota	Bacteroidia	Cytophagales	Microscillaceae	uncultured	no	no
Otu01402	Bacteria	Proteobacteria	Gammaproteobacteria	Methylococcales	Methylomonadaceae	Methylomonadaceae_unclassified	no	no
Otu01403	Bacteria	Bacteroidota	Kapabacteria	Kapabacteriales	Kapabacteriales_fa	Kapabacteriales_ge	no	no
Otu01404	Bacteria	Acidobacteriota	Vicinamibacteria	Subgroup_9	Subgroup_9_fa	Subgroup_9_ge	no	no
Otu01405	Bacteria	Planctomycetota	vadinHA49	vadinHA49_or	vadinHA49_fa	vadinHA49_ge	no	no
Otu01406	Bacteria	Bacteroidota	Bacteroidia	Chitinophagales	Chitinophagaceae	Chitinophagaceae_unclassified	no	no
Otu01407	Bacteria	Bacteroidota	Bacteroidota_unclassified	Bacteroidota_unclassified	Bacteroidota_unclassified	Bacteroidota_unclassified	no	no
Otu01408	Bacteria	Bacteroidota	Bacteroidia	Sphingobacteriales	ST-12K33	ST-12K33_ge	no	no
Otu01409	Bacteria	Bacteroidota	Kapabacteria	Kapabacteriales	Kapabacteriales_fa	Kapabacteriales_ge	no	no
Otu01410	Bacteria	Cyanobacteria	Cyanobacteriia	Cyanobacteriales	Nostocaceae	Mastigocladopsis_PCC-10914	no	no
Otu01411	Bacteria	Proteobacteria	Gammaproteobacteria	Xanthomonadales	Rhodanobacteraceae	Rhodanobacteraceae_unclassified	no	no
Otu01412	Bacteria	Bacteroidota	Bacteroidia	Flavobacteriales	Crocinitomicaceae	Fluviicola	no	no
Otu01413	Bacteria	Spirochaetota	Spirochaetia	Spirochaetales	Spirochaetaceae	Spirochaeta_2	no	no
Otu01414	Bacteria	Bacteroidota	Bacteroidia	Sphingobacteriales	Lentimicrobiaceae	Lentimicrobiaceae_ge	no	no
Otu01415	Bacteria	Acidobacteriota	Aminicenantia	Aminicenantales	Aminicenantales_fa	Aminicenantales_ge	no	no
Otu01416	Bacteria	Proteobacteria	Gammaproteobacteria	Burkholderiales	SC-I-84	SC-I-84_ge	no	no
Otu01417	Bacteria	Bacteroidota	Bacteroidia	Chitinophagales	Chitinophagaceae	Aurantisolimonas	no	no
Otu01418	Bacteria	Armatimonadota	Fimbriimonadia	Fimbriimonadales	Fimbriimonadaceae	Fimbriimonadaceae_ge	no	no
Otu01419	Bacteria	Proteobacteria	Gammaproteobacteria	Burkholderiales	Rhodocyclaceae	Propionivibrio	no	no
Otu01420	Bacteria	Proteobacteria	Gammaproteobacteria	Burkholderiales	Alcaligenaceae	Pusillimonas	no	no
Otu01421	Bacteria	Bdellovibrionota	Bdellovibrionia	Bdellovibrionales	Bdellovibrionaceae	OM27_clade	no	no
Otu01422	Bacteria	Acidobacteriota	Vicinamibacteria	Vicinamibacterales	uncultured	uncultured_ge	no	no
Otu01423	Bacteria	Bacteroidota	Bacteroidia	Flavobacteriales	Cryomorphaceae	Owenweeksia	no	no
Otu01424	Bacteria	Proteobacteria	Gammaproteobacteria	Pseudomonadales	Moraxellaceae	Psychrobacter	no	no
Otu01425	Bacteria	Firmicutes	Bacilli	Lactobacillales	Streptococcaceae	Lactococcus	no	no
Otu01426	Bacteria	Bacteria_unclassified	Bacteria_unclassified	Bacteria_unclassified	Bacteria_unclassified	Bacteria_unclassified	no	no
Otu01427	Bacteria	Bdellovibrionota	Bdellovibrionia	Bacteriovoracales	Bacteriovoracaceae	Bacteriovoracaceae_unclassified	no	no
Otu01428	Bacteria	Proteobacteria	Gammaproteobacteria	Steroidobacterales	Woeseiaceae	Woeseia	no	no
Otu01429	Bacteria	Bacteroidota	Bacteroidia	Bacteroidales	Bacteroidales_unclassified	Bacteroidales_unclassified	no	no
Otu01430	Bacteria	Proteobacteria	Alphaproteobacteria	Sphingomonadales	Sphingomonadaceae	Sphingomonadaceae_unclassified	no	no
Otu01431	Bacteria	Cyanobacteria	Cyanobacteriia	Cyanobacteriia_unclassified	Cyanobacteriia_unclassified	Cyanobacteriia_unclassified	no	no
Otu01432	Bacteria	Bacteroidota	Bacteroidia	Chitinophagales	Saprospiraceae	uncultured	no	no
Otu01433	Bacteria	Firmicutes	Clostridia	Lachnospirales	Defluviitaleaceae	Defluviitaleaceae_UCG-011	no	no
Otu01434	Bacteria	Cyanobacteria	Cyanobacteriia	Cyanobacteriales	uncultured	uncultured_ge	no	no
Otu01435	Bacteria	Bacteroidota	Bacteroidia	Chitinophagales	Chitinophagaceae	Ferruginibacter	no	no
Otu01436	Bacteria	Marinimicrobia_SAR406_clade	Marinimicrobia_SAR406_clade_cl	Marinimicrobia_SAR406_clade_or	Marinimicrobia_SAR406_clade_fa	Marinimicrobia_SAR406_clade_ge	no	no
Otu01437	Bacteria	Proteobacteria	Gammaproteobacteria	Gammaproteobacteria_unclassified	Gammaproteobacteria_unclassified	Gammaproteobacteria_unclassified	no	no
Otu01438	Bacteria	Cyanobacteria	Cyanobacteriia	Cyanobacteriia_unclassified	Cyanobacteriia_unclassified	Cyanobacteriia_unclassified	no	no
Otu01439	Bacteria	Planctomycetota	Planctomycetes	Pirellulales	Pirellulaceae	Pirellula	no	no
Otu01440	Bacteria	Proteobacteria	Alphaproteobacteria	Rhizobiales	Stappiaceae	Stappiaceae_unclassified	no	no
Otu01441	Bacteria	Proteobacteria	Alphaproteobacteria	Puniceispirillales	SAR116_clade	SAR116_clade_ge	no	no
Otu01442	Bacteria	Proteobacteria	Gammaproteobacteria	Gammaproteobacteria_unclassified	Gammaproteobacteria_unclassified	Gammaproteobacteria_unclassified	no	no
Otu01443	Bacteria	Proteobacteria	Gammaproteobacteria	HOC36	HOC36_fa	HOC36_ge	no	no
Otu01444	Bacteria	Bacteroidota	Bacteroidia	Flavobacteriales	NS9_marine_group	NS9_marine_group_ge	no	no
Otu01445	Bacteria	Fusobacteriota	Fusobacteriia	Fusobacteriales	Leptotrichiaceae	Leptotrichiaceae_unclassified	no	no
Otu01446	Bacteria	Bacteroidota	Ignavibacteria	Ignavibacteriales	Melioribacteraceae	IheB3-7	no	no
Otu01447	Bacteria	Hydrogenedentes	Hydrogenedentia	Hydrogenedentiales	Hydrogenedensaceae	Hydrogenedensaceae_ge	no	no
Otu01448	Bacteria	Verrucomicrobiota	Verrucomicrobiae	Opitutales	Opitutaceae	IMCC26134	no	no
Otu01449	Bacteria	Acidobacteriota	Subgroup_22	Subgroup_22_or	Subgroup_22_fa	Subgroup_22_ge	no	no
Otu01450	Bacteria	Bacteria_unclassified	Bacteria_unclassified	Bacteria_unclassified	Bacteria_unclassified	Bacteria_unclassified	no	no
Otu01451	Bacteria	Proteobacteria	Gammaproteobacteria	Alteromonadales	uncultured	uncultured_ge	no	no
Otu01452	Bacteria	Bacteria_unclassified	Bacteria_unclassified	Bacteria_unclassified	Bacteria_unclassified	Bacteria_unclassified	no	no
Otu01453	Bacteria	Desulfobacterota	Desulfobulbia	Desulfobulbales	Desulfocapsaceae	Desulfocapsaceae_ge	no	no
Otu01454	Bacteria	Bacteroidota	Bacteroidia	Sphingobacteriales	Lentimicrobiaceae	Lentimicrobiaceae_ge	no	no
Otu01455	Bacteria	Proteobacteria	Gammaproteobacteria	Burkholderiales	Alcaligenaceae	Alcaligenaceae_unclassified	no	no
Otu01456	Bacteria	Proteobacteria	Alphaproteobacteria	Rhizobiales	Beijerinckiaceae	Beijerinckiaceae_unclassified	no	no
Otu01457	Bacteria	Proteobacteria	Alphaproteobacteria	Rickettsiales	Rickettsiaceae	Candidatus_Megaira	no	no
Otu01458	Bacteria	Bacteroidota	Bacteroidia	Chitinophagales	Chitinophagaceae	uncultured	no	no
Otu01459	Bacteria	Firmicutes	Bacilli	RF39	RF39_fa	RF39_ge	no	no
Otu01460	Bacteria	Firmicutes	Bacilli	Lactobacillales	Listeriaceae	Brochothrix	no	no
Otu01461	Bacteria	Proteobacteria	Alphaproteobacteria	Caulobacterales	Hyphomonadaceae	UKL13-1	no	no
Otu01462	Bacteria	Firmicutes	Bacilli	RF39	RF39_fa	RF39_ge	no	no
Otu01463	Bacteria	Fermentibacterota	Fermentibacteria	Fermentibacterales	Fermentibacteraceae	Fermentibacteraceae_ge	no	no
Otu01464	Bacteria	Proteobacteria	Alphaproteobacteria	Rhizobiales	Rhizobiales_unclassified	Rhizobiales_unclassified	no	no
Otu01465	Bacteria	Proteobacteria	Gammaproteobacteria	Burkholderiales	Hydrogenophilaceae	uncultured	no	no
Otu01466	Bacteria	Proteobacteria	Gammaproteobacteria	Xanthomonadales	Rhodanobacteraceae	Rhodanobacteraceae_unclassified	no	no
Otu01467	Bacteria	Planctomycetota	OM190	OM190_or	OM190_fa	OM190_ge	no	no
Otu01468	Bacteria	Bacteroidota	Bacteroidia	Bacteroidia_unclassified	Bacteroidia_unclassified	Bacteroidia_unclassified	no	no
Otu01469	Bacteria	Bacteroidota	Bacteroidia	Bacteroidia_unclassified	Bacteroidia_unclassified	Bacteroidia_unclassified	no	no
Otu01470	Bacteria	Proteobacteria	Alphaproteobacteria	Acetobacterales	Acetobacteraceae	Acetobacteraceae_unclassified	no	no
Otu01471	Bacteria	Proteobacteria	Alphaproteobacteria	Acetobacterales	Acetobacteraceae	Roseomonas	no	no
Otu01472	Bacteria	Proteobacteria	Alphaproteobacteria	Rhizobiales	Pleomorphomonadaceae	Pleomorphomonas	no	no
Otu01473	Bacteria	Bacteroidota	Bacteroidia	Chitinophagales	Chitinophagaceae	Aurantisolimonas	no	no
Otu01474	Bacteria	Cyanobacteria	Cyanobacteriia	Cyanobacteriales	Nostocaceae	Calothrix_PCC-6303	yes	no
Otu01475	Bacteria	Planctomycetota	OM190	OM190_or	OM190_fa	OM190_ge	no	no
Otu01476	Bacteria	WPS-2	WPS-2_cl	WPS-2_or	WPS-2_fa	WPS-2_ge	no	no
Otu01477	Bacteria	Verrucomicrobiota	Omnitrophia	Omnitrophales	Omnitrophales_fa	Omnitrophales_ge	no	no
Otu01478	Bacteria	Deinococcota	Deinococci	Deinococcales	Trueperaceae	Truepera	no	no
Otu01479	Bacteria	Cyanobacteria	Cyanobacteriia	Cyanobacteriales	Desertifilaceae	Roseofilum_AO1-A	no	no
Otu01480	Bacteria	Bacteroidota	Bacteroidia	Flavobacteriales	Flavobacteriaceae	Aureimarina	no	no
Otu01481	Bacteria	Proteobacteria	Gammaproteobacteria	Oceanospirillales	Marinomonadaceae	Marinomonas	no	no
Otu01483	Bacteria	Proteobacteria	Gammaproteobacteria	Cardiobacteriales	Wohlfahrtiimonadaceae	Wohlfahrtiimonas	no	no
Otu01484	Bacteria	Proteobacteria	Alphaproteobacteria	Acetobacterales	Acetobacteraceae	Rhodovarius	no	no
Otu01485	Bacteria	Desulfobacterota	Desulfobulbia	Desulfobulbales	Desulfocapsaceae	Desulfocapsaceae_unclassified	no	no
Otu01486	Bacteria	Proteobacteria	Gammaproteobacteria	Gammaproteobacteria_unclassified	Gammaproteobacteria_unclassified	Gammaproteobacteria_unclassified	no	no
Otu01487	Bacteria	Bacteroidota	Kryptonia	Kryptoniales	MSB-3C8	MSB-3C8_ge	no	no
Otu01488	Bacteria	Bacteroidota	Bacteroidia	Bacteroidales	Prevotellaceae	Prevotella	no	no
Otu01489	Bacteria	Firmicutes	Bacilli	Izemoplasmatales	Izemoplasmataceae	Izimaplasma	no	no
Otu01490	Bacteria	Proteobacteria	Alphaproteobacteria	Sphingomonadales	Sphingomonadaceae	Sphingomonadaceae_unclassified	no	no
Otu01491	Bacteria	Bacteroidota	Bacteroidia	Flavobacteriales	Crocinitomicaceae	Brumimicrobium	no	no
Otu01492	Bacteria	Fibrobacterota	Fibrobacteria	Fibrobacterales	Fibrobacteraceae	Fibrobacteraceae_unclassified	no	no
Otu01493	Bacteria	Bacteroidota	Bacteroidia	Flavobacteriales	NS9_marine_group	NS9_marine_group_ge	no	no
Otu01494	Bacteria	Bacteroidota	Bacteroidia	Flavobacteriales	Flavobacteriaceae	Flavobacteriaceae_unclassified	no	no
Otu01495	Bacteria	Proteobacteria	Gammaproteobacteria	Alteromonadales	Pseudoalteromonadaceae	Pseudoalteromonas	no	no
Otu01496	Bacteria	Bdellovibrionota	Bdellovibrionia	Bdellovibrionales	Bdellovibrionaceae	OM27_clade	no	no
Otu01497	Bacteria	Planctomycetota	vadinHA49	vadinHA49_or	vadinHA49_fa	vadinHA49_ge	no	no
Otu01498	Bacteria	Bacteroidota	Bacteroidia	Cytophagales	Spirosomaceae	Spirosomaceae_unclassified	no	no
Otu01499	Bacteria	Spirochaetota	Spirochaetia	Spirochaetales	Spirochaetaceae	Spirochaeta	no	no
Otu01500	Bacteria	Proteobacteria	Gammaproteobacteria	Cellvibrionales	Cellvibrionaceae	Cellvibrio	no	no
Otu01501	Bacteria	Bacteroidota	Bacteroidia	Flavobacteriales	Weeksellaceae	Chryseobacterium	no	no
Otu01502	Bacteria	Latescibacterota	Latescibacterota_cl	Latescibacterota_or	Latescibacterota_fa	Latescibacterota_ge	no	no
Otu01503	Bacteria	Desulfobacterota	Desulfobacteria	Desulfobacterales	Desulfobacteraceae	Desulfobacteraceae_unclassified	no	no
Otu01504	Bacteria	Proteobacteria	Gammaproteobacteria	Pseudomonadales	Pseudomonadaceae	Pseudomonas	no	no
Otu01505	Bacteria	Bacteroidota	Bacteroidia	Flavobacteriales	Flavobacteriaceae	Flavobacterium	no	no
Otu01506	Bacteria	Nitrospirota	Nitrospiria	Nitrospirales	Nitrospiraceae	Nitrospira	no	no
Otu01507	Bacteria	Deinococcota	Deinococci	Thermales	Thermaceae	Meiothermus	no	no
Otu01508	Bacteria	Cyanobacteria	Cyanobacteriia	Oxyphotobacteria_Incertae_Sedis	Unknown_Family	Pseudanabaena_NgrPSln22	no	no
Otu01509	Bacteria	Proteobacteria	Gammaproteobacteria	PLTA13	PLTA13_fa	PLTA13_ge	no	no
Otu01510	Bacteria	Firmicutes	Firmicutes_unclassified	Firmicutes_unclassified	Firmicutes_unclassified	Firmicutes_unclassified	no	no
Otu01511	Bacteria	Firmicutes	Negativicutes	Acidaminococcales	Acidaminococcaceae	Acidaminococcus	no	no
Otu01512	Bacteria	Verrucomicrobiota	Verrucomicrobiae	Pedosphaerales	Pedosphaeraceae	uncultured	no	no
Otu01513	Bacteria	Desulfobacterota	Desulfobacteria	Desulfobacterales	Desulfococcaceae	Desulfococcus	no	no
Otu01514	Bacteria	Bacteria_unclassified	Bacteria_unclassified	Bacteria_unclassified	Bacteria_unclassified	Bacteria_unclassified	no	no
Otu01515	Bacteria	Proteobacteria	Gammaproteobacteria	Burkholderiales	Comamonadaceae	Comamonadaceae_unclassified	no	no
Otu01516	Bacteria	Myxococcota	Myxococcia	Myxococcales	Myxococcaceae	Myxococcaceae_unclassified	no	no
Otu01517	Bacteria	Desulfobacterota	Desulfuromonadia	Bradymonadales	Bradymonadales_fa	Bradymonadales_ge	no	no
Otu01518	Bacteria	Proteobacteria	Gammaproteobacteria	Gammaproteobacteria_Incertae_Sedis	Unknown_Family	uncultured	no	no
Otu01519	Bacteria	Proteobacteria	Alphaproteobacteria	Sphingomonadales	Sphingomonadaceae	Sphingomonadaceae_unclassified	no	no
Otu01520	Bacteria	Bacteroidota	Bacteroidia	Flavobacteriales	Weeksellaceae	Elizabethkingia	no	no
Otu01521	Bacteria	Proteobacteria	Alphaproteobacteria	Caulobacterales	Caulobacteraceae	Caulobacteraceae_unclassified	no	no
Otu01522	Bacteria	Margulisbacteria	Margulisbacteria_cl	Margulisbacteria_or	Margulisbacteria_fa	Margulisbacteria_ge	no	no
Otu01523	Bacteria	Proteobacteria	Gammaproteobacteria	Burkholderiales	Comamonadaceae	Comamonadaceae_unclassified	no	no
Otu01524	Bacteria	Cyanobacteria	Cyanobacteriia	Cyanobacteriales	Cyanobacteriales_unclassified	Cyanobacteriales_unclassified	no	no
Otu01525	Bacteria	Bacteroidota	Bacteroidia	Cytophagales	Cyclobacteriaceae	uncultured	no	no
Otu01526	Bacteria	Bacteroidota	Bacteroidia	Cytophagales	Spirosomaceae	Lacihabitans	no	no
Otu01527	Bacteria	Cyanobacteria	Cyanobacteriia	Cyanobacteriales	Cyanobacteriaceae	Cyanobacterium_CLg1	no	no
Otu01528	Bacteria	Patescibacteria	CPR2	CPR2_or	CPR2_fa	CPR2_ge	no	no
Otu01529	Bacteria	Planctomycetota	Planctomycetes	Gemmatales	Gemmataceae	Gemmata	no	no
Otu01530	Bacteria	Cyanobacteria	Cyanobacteriia	Cyanobacteriales	Coleofasciculaceae	Coleofasciculaceae_unclassified	no	no
Otu01531	Bacteria	Armatimonadota	Armatimonadia	Armatimonadales	Armatimonadaceae	Armatimonas	no	no
Otu01532	Bacteria	Proteobacteria	Alphaproteobacteria	Acetobacterales	Acetobacteraceae	Acetobacteraceae_unclassified	no	no
Otu01533	Bacteria	Planctomycetota	Planctomycetes	Planctomycetales	Rubinisphaeraceae	uncultured	no	no
Otu01534	Bacteria	Firmicutes	Clostridia	Clostridia_or	Hungateiclostridiaceae	Hungateiclostridiaceae_unclassified	no	no
Otu01535	Bacteria	Bacteroidota	Bacteroidia	Sphingobacteriales	Sphingobacteriales_unclassified	Sphingobacteriales_unclassified	no	no
Otu01536	Bacteria	Verrucomicrobiota	Verrucomicrobiae	Verrucomicrobiales	DEV007	DEV007_ge	no	no
Otu01537	Bacteria	Bacteroidota	Bacteroidia	Flavobacteriales	Crocinitomicaceae	Fluviicola	no	no
Otu01538	Bacteria	Planctomycetota	Planctomycetes	Pirellulales	Pirellulaceae	uncultured	no	no
Otu01539	Bacteria	Bacteroidota	Bacteroidia	Bacteroidales	Bacteroidaceae	Bacteroides	no	no
Otu01540	Bacteria	Cyanobacteria	Cyanobacteriia	Cyanobacteriales	Chroococcidiopsaceae	Dapisostemonum_CCIBt_3536	no	no
Otu01541	Bacteria	Bacteroidota	Bacteroidia	Flavobacteriales	Flavobacteriaceae	Flavobacterium	no	no
Otu01542	Bacteria	Proteobacteria	Gammaproteobacteria	Oceanospirillales	Marinomonadaceae	Marinomonas	no	no
Otu01543	Bacteria	Desulfobacterota	Desulfobacteria	Desulfobacterales	Desulfosarcinaceae	uncultured	no	no
Otu01544	Bacteria	Proteobacteria	Gammaproteobacteria	Vibrionales	Vibrionaceae	Photobacterium	no	no
Otu01545	Bacteria	Proteobacteria	Gammaproteobacteria	Burkholderiales	SC-I-84	SC-I-84_ge	no	no
Otu01546	Bacteria	Bacteroidota	Bacteroidia	Flavobacteriales	Flavobacteriaceae	uncultured	no	no
Otu01547	Bacteria	Verrucomicrobiota	Verrucomicrobiae	Arctic97B-4_marine_group	Arctic97B-4_marine_group_fa	Arctic97B-4_marine_group_ge	no	no
Otu01548	Bacteria	Proteobacteria	Gammaproteobacteria	Methylococcales	Methylomonadaceae	Methylomonas	no	no
Otu01549	Bacteria	Proteobacteria	Gammaproteobacteria	Burkholderiales	Chromobacteriaceae	Chromobacteriaceae_unclassified	no	no
Otu01550	Bacteria	Proteobacteria	Gammaproteobacteria	Oceanospirillales	Alcanivoracaceae	Ketobacter	no	no
Otu01551	Bacteria	Bacteroidota	Bacteroidia	Bacteroidales	Barnesiellaceae	Barnesiella	no	no
Otu01552	Bacteria	Proteobacteria	Alphaproteobacteria	Rhizobiales	Beijerinckiaceae	Bosea	no	no
Otu01553	Bacteria	Bacteroidota	Bacteroidia	Chitinophagales	Saprospiraceae	uncultured	no	no
Otu01554	Bacteria	Proteobacteria	Alphaproteobacteria	Sphingomonadales	Sphingomonadaceae	Sphingomonadaceae_unclassified	no	no
Otu01555	Bacteria	Proteobacteria	Gammaproteobacteria	Gammaproteobacteria_unclassified	Gammaproteobacteria_unclassified	Gammaproteobacteria_unclassified	no	no
Otu01556	Bacteria	Proteobacteria	Gammaproteobacteria	EPR3968-O8a-Bc78	EPR3968-O8a-Bc78_fa	EPR3968-O8a-Bc78_ge	no	no
Otu01557	Bacteria	Bacteria_unclassified	Bacteria_unclassified	Bacteria_unclassified	Bacteria_unclassified	Bacteria_unclassified	no	no
Otu01558	Bacteria	Bacteroidota	Bacteroidia	Chitinophagales	Saprospiraceae	Aureispira	no	no
Otu01559	Bacteria	Planctomycetota	Planctomycetes	Isosphaerales	Isosphaeraceae	uncultured	no	no
Otu01560	Bacteria	Actinobacteriota	Acidimicrobiia	Actinomarinales	uncultured	uncultured_ge	no	no
Otu01561	Bacteria	Proteobacteria	Alphaproteobacteria	Rhodobacterales	Rhodobacteraceae	Rhodobacteraceae_unclassified	no	no
Otu01562	Bacteria	Spirochaetota	Spirochaetia	Spirochaetales	Spirochaetaceae	Salinispira	no	no
Otu01563	Bacteria	Proteobacteria	Alphaproteobacteria	Rhodobacterales	Rhodobacteraceae	Rhodobacteraceae_unclassified	no	no
Otu01564	Bacteria	Cyanobacteria	Cyanobacteriia	Cyanobacteriales	Chroococcidiopsaceae	uncultured	no	no
Otu01565	Bacteria	Bacteroidota	Bacteroidia	Flavobacteriales	NS9_marine_group	NS9_marine_group_ge	no	no
Otu01566	Bacteria	Proteobacteria	Gammaproteobacteria	Thiomicrospirales	Thiomicrospiraceae	Thioalkalimicrobium	no	no
Otu01567	Bacteria	Firmicutes	Negativicutes	Veillonellales-Selenomonadales	Selenomonadaceae	Selenomonadaceae_unclassified	no	no
Otu01568	Bacteria	Bacteroidota	Rhodothermia	Balneolales	Balneolaceae	CK06-06-Mud-MAS4B-21	no	no
Otu01569	Bacteria	Bacteroidota	Bacteroidia	Bacteroidales	Prevotellaceae	Prevotellaceae_UCG-001	no	no
Otu01570	Bacteria	Proteobacteria	Gammaproteobacteria	Gammaproteobacteria_Incertae_Sedis	Unknown_Family	uncultured	no	no
Otu01571	Bacteria	Bacteroidota	Bacteroidia	Flavobacteriales	Flavobacteriales_unclassified	Flavobacteriales_unclassified	no	no
Otu01572	Archaea	Crenarchaeota	Nitrososphaeria	Nitrosopumilales	Nitrosopumilaceae	Candidatus_Nitrosopumilus	no	no
Otu01573	Bacteria	Bacteroidota	Bacteroidia	Bacteroidales	Prevotellaceae	Prevotella	no	no
Otu01574	Bacteria	Proteobacteria	Gammaproteobacteria	Pseudomonadales	Moraxellaceae	Moraxellaceae_unclassified	no	no
Otu01575	Bacteria	Verrucomicrobiota	Verrucomicrobiae	Verrucomicrobiales	Verrucomicrobiaceae	uncultured	no	no
Otu01576	Bacteria	Bacteroidota	Bacteroidia	Bacteroidales	Paludibacteraceae	Paludibacter	no	no
Otu01577	Bacteria	Spirochaetota	Spirochaetia	Spirochaetales	Spirochaetaceae	Sphaerochaeta	no	no
Otu01578	Bacteria	Chloroflexi	Chloroflexia	Chloroflexales	Chloroflexaceae	Chloroflexaceae_unclassified	no	no
Otu01579	Bacteria	Firmicutes	Clostridia	Peptostreptococcales-Tissierellales	Anaerovoracaceae	Anaerovoracaceae_unclassified	no	no
Otu01580	Bacteria	Proteobacteria	Alphaproteobacteria	Rhodobacterales	Rhodobacteraceae	Rhodobacteraceae_unclassified	no	no
Otu01581	Bacteria	Acidobacteriota	Blastocatellia	Blastocatellales	Blastocatellaceae	uncultured	no	no
Otu01582	Bacteria	Desulfobacterota	Desulfobulbia	Desulfobulbales	Desulfocapsaceae	Desulfocapsaceae_unclassified	no	no
Otu01583	Bacteria	Proteobacteria	Gammaproteobacteria	Pseudomonadales	Pseudomonadaceae	Pseudomonadaceae_unclassified	no	no
Otu01584	Bacteria	Verrucomicrobiota	Verrucomicrobiae	Pedosphaerales	Pedosphaeraceae	SCGC_AAA164-E04	no	no
Otu01585	Bacteria	Actinobacteriota	Thermoleophilia	Gaiellales	uncultured	uncultured_ge	no	no
Otu01586	Bacteria	Planctomycetota	Planctomycetes	Gemmatales	Gemmataceae	Gemmataceae_unclassified	no	no
Otu01587	Bacteria	Spirochaetota	Spirochaetia	Spirochaetales	Spirochaetaceae	uncultured	no	no
Otu01588	Bacteria	Bacteroidota	Bacteroidia	Bacteroidales	Bacteroidetes_BD2-2	Bacteroidetes_BD2-2_ge	no	no
Otu01589	Bacteria	Proteobacteria	Alphaproteobacteria	Sphingomonadales	Sphingomonadaceae	Sphingomicrobium	no	no
Otu01590	Bacteria	Chloroflexi	Anaerolineae	Anaerolineales	Anaerolineaceae	uncultured	no	no
Otu01591	Bacteria	Proteobacteria	Alphaproteobacteria	Caulobacterales	Hyphomonadaceae	Algimonas	no	no
Otu01592	Bacteria	Fusobacteriota	Fusobacteriia	Fusobacteriales	Leptotrichiaceae	uncultured	no	no
Otu01593	Bacteria	Bacteroidota	Bacteroidia	Chitinophagales	Saprospiraceae	Lewinella	no	no
Otu01594	Bacteria	Proteobacteria	Gammaproteobacteria	KI89A_clade	KI89A_clade_fa	KI89A_clade_ge	no	no
Otu01595	Bacteria	Proteobacteria	Gammaproteobacteria	Gammaproteobacteria_unclassified	Gammaproteobacteria_unclassified	Gammaproteobacteria_unclassified	no	no
Otu01596	Bacteria	Proteobacteria	Gammaproteobacteria	Gammaproteobacteria_unclassified	Gammaproteobacteria_unclassified	Gammaproteobacteria_unclassified	no	no
Otu01597	Bacteria	Proteobacteria	Gammaproteobacteria	Ectothiorhodospirales	Ectothiorhodospiraceae	Thiogranum	no	no
Otu01598	Bacteria	Proteobacteria	Gammaproteobacteria	PLTA13	PLTA13_fa	PLTA13_ge	no	no
Otu01599	Bacteria	Proteobacteria	Gammaproteobacteria	Burkholderiales	Hydrogenophilaceae	uncultured	no	no
Otu01600	Bacteria	Planctomycetota	vadinHA49	vadinHA49_or	vadinHA49_fa	vadinHA49_ge	no	no
Otu01601	Bacteria	Cyanobacteria	Cyanobacteriia	Cyanobacteriales	Oscillatoriaceae	Phormidium_ETS-05	yes	no
Otu01603	Bacteria	Campilobacterota	Campylobacteria	Campylobacterales	Arcobacteraceae	Arcobacteraceae_unclassified	no	no
Otu01604	Bacteria	Proteobacteria	Alphaproteobacteria	Rhizobiales	Xanthobacteraceae	Xanthobacteraceae_unclassified	no	no
Otu01605	Bacteria	Desulfobacterota	Desulfuromonadia	PB19	PB19_fa	PB19_ge	no	no
Otu01606	Bacteria	Cyanobacteria	Cyanobacteriia	Cyanobacteriia_unclassified	Cyanobacteriia_unclassified	Cyanobacteriia_unclassified	no	no
Otu01607	Bacteria	Proteobacteria	Gammaproteobacteria	Diplorickettsiales	Diplorickettsiaceae	Aquicella	no	no
Otu01608	Bacteria	Planctomycetota	Planctomycetes	Pirellulales	Pirellulaceae	Pirellulaceae_unclassified	no	no
Otu01610	Bacteria	Bacteroidota	Bacteroidia	Bacteroidales	Prevotellaceae	Prevotellaceae_unclassified	no	no
Otu01611	Bacteria	Deinococcota	Deinococci	Deinococcales	Trueperaceae	Truepera	no	no
Otu01612	Bacteria	Bdellovibrionota	Bdellovibrionia	Bdellovibrionales	Bdellovibrionaceae	OM27_clade	no	no
Otu01613	Bacteria	Bacteria_unclassified	Bacteria_unclassified	Bacteria_unclassified	Bacteria_unclassified	Bacteria_unclassified	no	no
Otu01614	Bacteria	Planctomycetota	Phycisphaerae	MSBL9	SG8-4	SG8-4_ge	no	no
Otu01615	Bacteria	Firmicutes	Bacilli	Paenibacillales	Paenibacillaceae	Saccharibacillus	no	no
Otu01616	Bacteria	Acidobacteriota	Blastocatellia	Blastocatellales	Blastocatellaceae	Blastocatella	no	no
Otu01617	Bacteria	Firmicutes	Clostridia	Clostridia_or	Hungateiclostridiaceae	Hungateiclostridiaceae_unclassified	no	no
Otu01618	Bacteria	Firmicutes	Bacilli	Paenibacillales	Paenibacillaceae	Paenibacillus	no	no
Otu01619	Bacteria	Proteobacteria	Alphaproteobacteria	Rhizobiales	Rhizobiales_Incertae_Sedis	Anderseniella	no	no
Otu01620	Bacteria	Spirochaetota	Spirochaetia	Spirochaetales	Spirochaetaceae	Spirochaeta_2	no	no
Otu01621	Bacteria	Actinobacteriota	Acidimicrobiia	Actinomarinales	uncultured	uncultured_ge	no	no
Otu01622	Bacteria	Sumerlaeota	Sumerlaeia	Sumerlaeales	Sumerlaeaceae	Sumerlaea	no	no
Otu01623	Bacteria	Bacteroidota	Bacteroidia	Bacteroidales	uncultured	uncultured_ge	no	no
Otu01624	Bacteria	Firmicutes	Clostridia	Clostridia_unclassified	Clostridia_unclassified	Clostridia_unclassified	no	no
Otu01625	Bacteria	Bacteroidota	Bacteroidia	Flavobacteriales	Flavobacteriaceae	Psychroflexus	no	no
Otu01626	Bacteria	Bacteroidota	Bacteroidia	Chitinophagales	Saprospiraceae	Lewinella	no	no
Otu01627	Bacteria	Planctomycetota	Planctomycetes	Planctomycetales	uncultured	uncultured_ge	no	no
Otu01628	Bacteria	Actinobacteriota	Acidimicrobiia	IMCC26256	IMCC26256_fa	IMCC26256_ge	no	no
Otu01629	Bacteria	Bacteroidota	Bacteroidia	Chitinophagales	Saprospiraceae	Saprospira	no	no
Otu01630	Bacteria	Bacteroidota	Bacteroidia	Cytophagales	Microscillaceae	uncultured	no	no
Otu01631	Bacteria	Bacteroidota	Bacteroidia	Bacteroidia_unclassified	Bacteroidia_unclassified	Bacteroidia_unclassified	no	no
Otu01632	Bacteria	Proteobacteria	Alphaproteobacteria	Zavarziniales	Zavarziniaceae	Zavarziniaceae_ge	no	no
Otu01633	Bacteria	Proteobacteria	Gammaproteobacteria	Nitrosococcales	Methylophagaceae	Methylophaga	no	no
Otu01634	Bacteria	Chloroflexi	Anaerolineae	Anaerolineales	Anaerolineaceae	uncultured	no	no
Otu01635	Bacteria	Proteobacteria	Gammaproteobacteria	Thiotrichales	Thiotrichaceae	Thiotrichaceae_unclassified	no	no
Otu01636	Bacteria	Planctomycetota	Planctomycetes	Planctomycetales	Rubinisphaeraceae	uncultured	no	no
Otu01637	Bacteria	Planctomycetota	Phycisphaerae	Phycisphaerales	Phycisphaeraceae	SM1A02	no	no
Otu01638	Bacteria	Proteobacteria	Gammaproteobacteria	Burkholderiales	Comamonadaceae	Comamonadaceae_unclassified	no	no
Otu01639	Bacteria	Bacteroidota	Bacteroidia	Flavobacteriales	Crocinitomicaceae	Crocinitomicaceae_unclassified	no	no
Otu01640	Bacteria	Proteobacteria	Alphaproteobacteria	Rhizobiales	Stappiaceae	Labrenzia	no	no
Otu01641	Bacteria	Cyanobacteria	Cyanobacteriia	Cyanobacteriales	Xenococcaceae	Stanieria_PCC-7437	no	no
Otu01642	Bacteria	Bacteroidota	Bacteroidia	Bacteroidia_unclassified	Bacteroidia_unclassified	Bacteroidia_unclassified	no	no
Otu01643	Bacteria	Proteobacteria	Gammaproteobacteria	Gammaproteobacteria_unclassified	Gammaproteobacteria_unclassified	Gammaproteobacteria_unclassified	no	no
Otu01644	Bacteria	Proteobacteria	Alphaproteobacteria	Rhizobiales	Rhizobiaceae	Cohaesibacter	no	no
Otu01645	Bacteria	Bdellovibrionota	Bdellovibrionia	Bacteriovoracales	Bacteriovoracaceae	Bacteriovoracaceae_unclassified	no	no
Otu01646	Bacteria	Acidobacteriota	Subgroup_22	Subgroup_22_or	Subgroup_22_fa	Subgroup_22_ge	no	no
Otu01647	Bacteria	Firmicutes	Clostridia	Lachnospirales	Lachnospirales_unclassified	Lachnospirales_unclassified	no	no
Otu01648	Bacteria	Bacteroidota	SJA-28	SJA-28_or	SJA-28_fa	SJA-28_ge	no	no
Otu01649	Bacteria	Proteobacteria	Alphaproteobacteria	Rhodobacterales	Rhodobacteraceae	uncultured	no	no
Otu01650	Bacteria	Proteobacteria	Alphaproteobacteria	Acetobacterales	Acetobacteraceae	Craurococcus-Caldovatus	no	no
Otu01651	Bacteria	Chloroflexi	KD4-96	KD4-96_or	KD4-96_fa	KD4-96_ge	no	no
Otu01652	Bacteria	Planctomycetota	Planctomycetes	Pirellulales	Pirellulaceae	Pirellulaceae_unclassified	no	no
Otu01653	Bacteria	Firmicutes	Clostridia	Clostridia_or	Hungateiclostridiaceae	uncultured	no	no
Otu01654	Bacteria	Bacteroidota	Bacteroidia	Cytophagales	Spirosomaceae	Runella	no	no
Otu01655	Bacteria	Proteobacteria	Alphaproteobacteria	Rhodobacterales	Rhodobacteraceae	Rhodobacteraceae_unclassified	no	no
Otu01656	Bacteria	Chloroflexi	Anaerolineae	Ardenticatenales	uncultured	uncultured_ge	no	no
Otu01657	Bacteria	Acidobacteriota	Subgroup_18	Subgroup_18_or	Subgroup_18_fa	Subgroup_18_ge	no	no
Otu01658	Bacteria	Proteobacteria	Alphaproteobacteria	Rhodospirillales	Magnetospirillaceae	Magnetospirillaceae_unclassified	no	no
Otu01659	Bacteria	Planctomycetota	Planctomycetes	Pirellulales	Pirellulaceae	Pirellula	no	no
Otu01660	Bacteria	Proteobacteria	Alphaproteobacteria	Rhizobiales	Pleomorphomonadaceae	uncultured	no	no
Otu01661	Bacteria	Bacteroidota	Bacteroidia	Chitinophagales	Chitinophagaceae	Cnuella	no	no
Otu01662	Bacteria	Firmicutes	Clostridia	Clostridia_or	Hungateiclostridiaceae	Hungateiclostridiaceae_unclassified	no	no
Otu01663	Bacteria	Proteobacteria	Gammaproteobacteria	uncultured	uncultured_fa	uncultured_ge	no	no
Otu01664	Bacteria	Bacteroidota	Bacteroidia	Chitinophagales	Saprospiraceae	Phaeodactylibacter	no	no
Otu01665	Bacteria	Firmicutes	Clostridia	Christensenellales	Christensenellaceae	Christensenellaceae_R-7_group	no	no
Otu01666	Bacteria	Proteobacteria	Gammaproteobacteria	Xanthomonadales	Xanthomonadaceae	Luteimonas	no	no
Otu01667	Bacteria	Bacteroidota	Bacteroidia	Flavobacteriales	Crocinitomicaceae	Salinirepens	no	no
Otu01668	Bacteria	Proteobacteria	Gammaproteobacteria	Methylococcales	Methylococcaceae	Methylococcaceae_ge	no	no
Otu01669	Bacteria	Planctomycetota	BD7-11	BD7-11_or	BD7-11_fa	BD7-11_ge	no	no
Otu01670	Bacteria	Cyanobacteria	Cyanobacteriia	Synechococcales	Cyanobiaceae	Cyanobiaceae_unclassified	no	no
Otu01671	Bacteria	Bacteroidota	Bacteroidia	Cytophagales	Spirosomaceae	Dyadobacter	no	no
Otu01672	Bacteria	Proteobacteria	Gammaproteobacteria	Alteromonadales	Alteromonadales_unclassified	Alteromonadales_unclassified	no	no
Otu01673	Bacteria	Calditrichota	Calditrichia	Calditrichales	Calditrichaceae	Calditrichaceae_ge	no	no
Otu01674	Bacteria	Acidobacteriota	Acidobacteriae	Bryobacterales	Bryobacteraceae	Bryobacter	no	no
Otu01675	Bacteria	Proteobacteria	Alphaproteobacteria	Rhizobiales	Beijerinckiaceae	alphaI_cluster	no	no
Otu01676	Bacteria	Firmicutes	Clostridia	Clostridia_or	Hungateiclostridiaceae	Hungateiclostridiaceae_unclassified	no	no
Otu01677	Bacteria	Bacteroidota	Bacteroidia	Bacteroidetes_VC2.1_Bac22	Bacteroidetes_VC2.1_Bac22_fa	Bacteroidetes_VC2.1_Bac22_ge	no	no
Otu01678	Bacteria	Bacteroidota	Bacteroidia	Chitinophagales	Saprospiraceae	uncultured	no	no
Otu01679	Bacteria	Bacteroidota	Rhodothermia	Balneolales	Balneolaceae	Balneola	no	no
Otu01680	Bacteria	Proteobacteria	Gammaproteobacteria	Burkholderiales	Comamonadaceae	Comamonadaceae_unclassified	no	no
Otu01681	Bacteria	Desulfobacterota	Desulfuromonadia	Bradymonadales	Bradymonadales_fa	Bradymonadales_ge	no	no
Otu01682	Bacteria	Bacteroidota	Bacteroidia	Flavobacteriales	Crocinitomicaceae	Crocinitomix	no	no
Otu01683	Bacteria	Chloroflexi	Anaerolineae	SJA-15	SJA-15_fa	SJA-15_ge	no	no
Otu01684	Bacteria	Actinobacteriota	Actinobacteria	Propionibacteriales	Nocardioidaceae	Marmoricola	no	no
Otu01685	Bacteria	Proteobacteria	Alphaproteobacteria	Rhizobiales	Beijerinckiaceae	Microvirga	no	no
Otu01686	Bacteria	Bacteroidota	Bacteroidia	Chitinophagales	Saprospiraceae	Saprospiraceae_unclassified	no	no
Otu01687	Bacteria	Proteobacteria	Alphaproteobacteria	Rhizobiales	A0839	A0839_ge	no	no
Otu01688	Bacteria	Acidobacteriota	Thermoanaerobaculia	Thermoanaerobaculales	Thermoanaerobaculaceae	TPD-58	no	no
Otu01689	Bacteria	Proteobacteria	Alphaproteobacteria	Rhodobacterales	Rhodobacteraceae	Rhodobacteraceae_unclassified	no	no
Otu01690	Bacteria	Bacteroidota	Bacteroidia	Flavobacteriales	Flavobacteriaceae	Flavobacterium	no	no
Otu01691	Bacteria	Proteobacteria	Gammaproteobacteria	HOC36	HOC36_fa	HOC36_ge	no	no
Otu01692	Bacteria	Chloroflexi	Anaerolineae	Anaerolineales	Anaerolineaceae	uncultured	no	no
Otu01693	Bacteria	Proteobacteria	Gammaproteobacteria	Chromatiales	Sedimenticolaceae	Sedimenticolaceae_unclassified	no	no
Otu01694	Bacteria	Proteobacteria	Alphaproteobacteria	Rhizobiales	Xanthobacteraceae	Xanthobacteraceae_unclassified	no	no
Otu01695	Bacteria	Campilobacterota	Campylobacteria	Campylobacterales	Arcobacteraceae	Arcobacteraceae_unclassified	no	no
Otu01696	Bacteria	Bdellovibrionota	Bdellovibrionia	Bacteriovoracales	Bacteriovoracaceae	Peredibacter	no	no
Otu01697	Bacteria	Spirochaetota	Spirochaetia	Spirochaetales	Spirochaetaceae	Spirochaetaceae_unclassified	no	no
Otu01698	Bacteria	Bacteroidota	Bacteroidia	Flavobacteriales	Flavobacteriaceae	Flavobacterium	no	no
Otu01699	Bacteria	Acidobacteriota	Vicinamibacteria	Vicinamibacterales	Vicinamibacteraceae	Vicinamibacteraceae_unclassified	no	no
Otu01700	Bacteria	Bacteroidota	Bacteroidia	Chitinophagales	Saprospiraceae	uncultured	no	no
Otu01701	Bacteria	Deinococcota	Deinococci	Deinococcales	Deinococcaceae	Deinococcus	no	no
Otu01702	Bacteria	Proteobacteria	Gammaproteobacteria	Competibacterales	Competibacteraceae	Candidatus_Competibacter	no	no
Otu01703	Bacteria	Proteobacteria	Alphaproteobacteria	Sphingomonadales	Sphingomonadaceae	Sphingomonadaceae_unclassified	no	no
Otu01704	Bacteria	Verrucomicrobiota	Verrucomicrobiae	uncultured	uncultured_fa	uncultured_ge	no	no
Otu01706	Bacteria	Bacteroidota	Bacteroidia	Bacteroidales	Marinilabiliaceae	Carboxylicivirga	no	no
Otu01707	Bacteria	Proteobacteria	Gammaproteobacteria	Gammaproteobacteria_unclassified	Gammaproteobacteria_unclassified	Gammaproteobacteria_unclassified	no	no
Otu01708	Bacteria	Bacteroidota	Bacteroidia	Cytophagales	Spirosomaceae	Emticicia	no	no
Otu01709	Bacteria	Bacteroidota	Bacteroidia	Flavobacteriales	Crocinitomicaceae	Fluviicola	no	no
Otu01710	Bacteria	Bacteroidota	Bacteroidia	Flavobacteriales	Flavobacteriaceae	Flavobacteriaceae_unclassified	no	no
Otu01711	Bacteria	Proteobacteria	Alphaproteobacteria	Rhodobacterales	Rhodobacteraceae	Rhodobacteraceae_unclassified	no	no
Otu01712	Bacteria	Acidobacteriota	Vicinamibacteria	Vicinamibacterales	Vicinamibacteraceae	Vicinamibacteraceae_ge	no	no
Otu01713	Bacteria	Proteobacteria	Alphaproteobacteria	Acetobacterales	Acetobacteraceae	Craurococcus-Caldovatus	no	no
Otu01714	Bacteria	Proteobacteria	Alphaproteobacteria	Caulobacterales	Hyphomonadaceae	UKL13-1	no	no
Otu01715	Bacteria	Chloroflexi	Anaerolineae	Caldilineales	Caldilineaceae	uncultured	no	no
Otu01716	Bacteria	Proteobacteria	Alphaproteobacteria	Rhizobiales	Rhizobiaceae	Rhizobiaceae_unclassified	no	no
Otu01717	Bacteria	Proteobacteria	Gammaproteobacteria	Burkholderiales	Burkholderiaceae	Cupriavidus	no	no
Otu01718	Bacteria	Proteobacteria	Gammaproteobacteria	Gammaproteobacteria_unclassified	Gammaproteobacteria_unclassified	Gammaproteobacteria_unclassified	no	no
Otu01719	Bacteria	Proteobacteria	Gammaproteobacteria	Aeromonadales	Aeromonadaceae	Aeromonadaceae_unclassified	no	no
Otu01720	Bacteria	Proteobacteria	Alphaproteobacteria	Kiloniellales	Kiloniellaceae	Limibacillus	no	no
Otu01721	Bacteria	Proteobacteria	Alphaproteobacteria	Acetobacterales	Acetobacteraceae	Acetobacteraceae_unclassified	no	no
Otu01722	Bacteria	Proteobacteria	Gammaproteobacteria	Burkholderiales	Comamonadaceae	Comamonadaceae_unclassified	no	no
Otu01723	Bacteria	Bacteroidota	Bacteroidia	Chitinophagales	Saprospiraceae	Saprospiraceae_unclassified	no	no
Otu01724	Bacteria	Cyanobacteria	Cyanobacteriia	Cyanobacteriales	Paraspirulinaceae	ESFC-1	no	no
Otu01725	Bacteria	Bacteroidota	Bacteroidia	Flavobacteriales	Flavobacteriaceae	Flavobacteriaceae_unclassified	no	no
Otu01726	Bacteria	Bacteroidota	Bacteroidia	Flavobacteriales	NS9_marine_group	NS9_marine_group_ge	no	no
Otu01727	Bacteria	Firmicutes	Clostridia	Lachnospirales	Lachnospirales_unclassified	Lachnospirales_unclassified	no	no
Otu01728	Bacteria	Bacteroidota	Bacteroidia	Chitinophagales	Saprospiraceae	uncultured	no	no
Otu01729	Bacteria	Proteobacteria	Gammaproteobacteria	Gammaproteobacteria_unclassified	Gammaproteobacteria_unclassified	Gammaproteobacteria_unclassified	no	no
Otu01730	Bacteria	Proteobacteria	Gammaproteobacteria	Xanthomonadales	Xanthomonadales_unclassified	Xanthomonadales_unclassified	no	no
Otu01731	Bacteria	Firmicutes	Clostridia	Lachnospirales	Lachnospiraceae	Lachnospiraceae_unclassified	no	no
Otu01732	Bacteria	Proteobacteria	Alphaproteobacteria	Rhodospirillales	Rhodospirillaceae	Novispirillum	no	no
Otu01733	Bacteria	Bacteroidota	Bacteroidia	Chitinophagales	Saprospiraceae	uncultured	no	no
Otu01734	Bacteria	Margulisbacteria	Margulisbacteria_cl	Margulisbacteria_or	Margulisbacteria_fa	Margulisbacteria_ge	no	no
Otu01735	Bacteria	Proteobacteria	Gammaproteobacteria	Alteromonadales	Alteromonadaceae	Alishewanella	no	no
Otu01736	Bacteria	Chloroflexi	Chloroflexia	Chloroflexales	Chloroflexaceae	Chloronema	no	no
Otu01737	Bacteria	Planctomycetota	Planctomycetes	Gemmatales	Gemmataceae	Gemmata	no	no
Otu01738	Bacteria	Bacteroidota	Bacteroidia	Flavobacteriales	Cryomorphaceae	uncultured	no	no
Otu01739	Bacteria	Bacteria_unclassified	Bacteria_unclassified	Bacteria_unclassified	Bacteria_unclassified	Bacteria_unclassified	no	no
Otu01740	Bacteria	Firmicutes	Clostridia	Peptostreptococcales-Tissierellales	Anaerovoracaceae	Anaerovorax	no	no
Otu01741	Bacteria	Bacteroidota	Bacteroidia	Sphingobacteriales	Sphingobacteriaceae	Sphingobacterium	no	no
Otu01742	Bacteria	Firmicutes	Bacilli	Acholeplasmatales	Acholeplasmataceae	Acholeplasma	no	no
Otu01743	Bacteria	Bacteroidota	Bacteroidia	Chitinophagales	Saprospiraceae	uncultured	no	no
Otu01744	Bacteria	Proteobacteria	Alphaproteobacteria	Rhizobiales	Rhizobiaceae	Rhizobiaceae_unclassified	no	no
Otu01745	Bacteria	Planctomycetota	Planctomycetes	Planctomycetales	Rubinisphaeraceae	uncultured	no	no
Otu01746	Bacteria	Proteobacteria	Gammaproteobacteria	Xanthomonadales	Xanthomonadaceae	Arenimonas	no	no
Otu01747	Bacteria	Gemmatimonadota	Gemmatimonadetes	Gemmatimonadales	Gemmatimonadaceae	Roseisolibacter	no	no
Otu01748	Bacteria	Firmicutes	Bacilli	RF39	RF39_fa	RF39_ge	no	no
Otu01749	Bacteria	Firmicutes	Clostridia	Peptostreptococcales-Tissierellales	Peptostreptococcales-Tissierellales_unclassified	Peptostreptococcales-Tissierellales_unclassified	no	no
Otu01750	Bacteria	Proteobacteria	Alphaproteobacteria	Acetobacterales	Acetobacteraceae	Roseomonas	no	no
Otu01751	Bacteria	Chloroflexi	Anaerolineae	Anaerolineales	Anaerolineaceae	uncultured	no	no
Otu01752	Bacteria	Bacteroidota	Bacteroidia	Cytophagales	Cyclobacteriaceae	uncultured	no	no
Otu01753	Bacteria	Bacteria_unclassified	Bacteria_unclassified	Bacteria_unclassified	Bacteria_unclassified	Bacteria_unclassified	no	no
Otu01754	Bacteria	Planctomycetota	Planctomycetes	Pirellulales	Pirellulaceae	Candidatus_Anammoximicrobium	no	no
Otu01755	Bacteria	Proteobacteria	Alphaproteobacteria	Rhizobiales	Beijerinckiaceae	alphaI_cluster	no	no
Otu01756	Bacteria	Cyanobacteria	Cyanobacteriia	Leptolyngbyales	Leptolyngbyaceae	uncultured	no	no
Otu01757	Bacteria	Bacteroidota	Bacteroidia	Bacteroidales	SB-5	SB-5_ge	no	no
Otu01758	Bacteria	Bacteroidota	Bacteroidia	Cytophagales	Cyclobacteriaceae	Marivirga	no	no
Otu01759	Bacteria	Proteobacteria	Alphaproteobacteria	Rhizobiales	Rhizobiales_unclassified	Rhizobiales_unclassified	no	no
Otu01760	Bacteria	Bacteroidota	Bacteroidia	Flavobacteriales	Flavobacteriaceae	Flavobacterium	no	no
Otu01761	Bacteria	Firmicutes	Clostridia	Clostridia_vadinBB60_group	Clostridia_vadinBB60_group_fa	Clostridia_vadinBB60_group_ge	no	no
Otu01762	Bacteria	Nitrospinota	P9X2b3D02	P9X2b3D02_or	P9X2b3D02_fa	P9X2b3D02_ge	no	no
Otu01763	Bacteria	Proteobacteria	Alphaproteobacteria	Micavibrionales	uncultured	uncultured_ge	no	no
Otu01764	Bacteria	Verrucomicrobiota	Kiritimatiellae	Kiritimatiellales	Kiritimatiellaceae	uncultured	no	no
Otu01765	Bacteria	Proteobacteria	Alphaproteobacteria	Caulobacterales	Hyphomonadaceae	uncultured	no	no
Otu01766	Bacteria	Armatimonadota	Armatimonadia	Armatimonadales	Armatimonadales_fa	Armatimonadales_ge	no	no
Otu01767	Bacteria	Cyanobacteria	Cyanobacteriia	Leptolyngbyales	Leptolyngbyaceae	Leptolyngbyaceae_unclassified	no	no
Otu01768	Bacteria	Proteobacteria	Gammaproteobacteria	Burkholderiales	Rhodocyclaceae	Rhodocyclaceae_unclassified	no	no
Otu01769	Bacteria	Proteobacteria	Gammaproteobacteria	Gammaproteobacteria_unclassified	Gammaproteobacteria_unclassified	Gammaproteobacteria_unclassified	no	no
Otu01770	Bacteria	Planctomycetota	Planctomycetes	Pirellulales	Pirellulaceae	uncultured	no	no
Otu01771	Bacteria	Cyanobacteria	Cyanobacteriia	Cyanobacteriia_unclassified	Cyanobacteriia_unclassified	Cyanobacteriia_unclassified	no	no
Otu01772	Bacteria	Bacteroidota	Bacteroidia	Flavobacteriales	Crocinitomicaceae	Fluviicola	no	no
Otu01773	Bacteria	Bacteroidota	Bacteroidia	Bacteroidales	Bacteroidetes_BD2-2	Bacteroidetes_BD2-2_ge	no	no
Otu01774	Bacteria	Proteobacteria	Gammaproteobacteria	Chromatiales	Chromatiaceae	uncultured	no	no
Otu01775	Bacteria	Firmicutes	Negativicutes	Acidaminococcales	Acidaminococcaceae	Phascolarctobacterium	no	no
Otu01776	Bacteria	Proteobacteria	Alphaproteobacteria	Alphaproteobacteria_unclassified	Alphaproteobacteria_unclassified	Alphaproteobacteria_unclassified	no	no
Otu01777	Bacteria	Firmicutes	Clostridia	Peptostreptococcales-Tissierellales	Anaerovoracaceae	Anaerovorax	no	no
Otu01778	Bacteria	Verrucomicrobiota	Verrucomicrobiae	Verrucomicrobiales	Verrucomicrobiaceae	uncultured	no	no
Otu01779	Bacteria	Proteobacteria	Gammaproteobacteria	Alteromonadales	Idiomarinaceae	Idiomarina	no	no
Otu01781	Bacteria	Proteobacteria	Gammaproteobacteria	Oceanospirillales	Nitrincolaceae	Nitrincola	no	no
Otu01782	Bacteria	Proteobacteria	Proteobacteria_unclassified	Proteobacteria_unclassified	Proteobacteria_unclassified	Proteobacteria_unclassified	no	no
Otu01783	Bacteria	Firmicutes	Bacilli	Erysipelotrichales	Erysipelotrichaceae	Erysipelothrix	no	no
Otu01784	Bacteria	Acidobacteriota	Blastocatellia	Blastocatellales	Blastocatellaceae	Blastocatellaceae_unclassified	no	no
Otu01785	Bacteria	Cyanobacteria	Vampirivibrionia	Vampirovibrionales	Vampirovibrionales_unclassified	Vampirovibrionales_unclassified	no	no
Otu01786	Bacteria	Cyanobacteria	Cyanobacteriia	Cyanobacteriales	Xenococcaceae	Pleurocapsa_PCC-7319	no	no
Otu01787	Bacteria	Bacteroidota	Kapabacteria	Kapabacteriales	Kapabacteriales_fa	Kapabacteriales_ge	no	no
Otu01788	Bacteria	Proteobacteria	Alphaproteobacteria	Alphaproteobacteria_unclassified	Alphaproteobacteria_unclassified	Alphaproteobacteria_unclassified	no	no
Otu01789	Bacteria	Firmicutes	Clostridia	Oscillospirales	Ruminococcaceae	Ruminococcus	no	no
Otu01790	Bacteria	Firmicutes	Clostridia	Clostridia_or	Hungateiclostridiaceae	Hungateiclostridiaceae_unclassified	no	no
Otu01791	Bacteria	Bacteroidota	Bacteroidia	Flavobacteriales	Flavobacteriaceae	Psychroflexus	no	no
Otu01792	Bacteria	Proteobacteria	Gammaproteobacteria	Gammaproteobacteria_unclassified	Gammaproteobacteria_unclassified	Gammaproteobacteria_unclassified	no	no
Otu01793	Bacteria	Proteobacteria	Gammaproteobacteria	Gammaproteobacteria_Incertae_Sedis	Unknown_Family	uncultured	no	no
Otu01794	Bacteria	Bacteroidota	Bacteroidia	Chitinophagales	Saprospiraceae	uncultured	no	no
Otu01795	Bacteria	Bacteroidota	Bacteroidia	Chitinophagales	Chitinophagaceae	Chitinophagaceae_unclassified	no	no
Otu01796	Bacteria	Proteobacteria	Gammaproteobacteria	Gammaproteobacteria_Incertae_Sedis	Unknown_Family	Candidatus_Berkiella	no	no
Otu01797	Bacteria	Firmicutes	Clostridia	Peptostreptococcales-Tissierellales	Peptostreptococcales-Tissierellales_unclassified	Peptostreptococcales-Tissierellales_unclassified	no	no
Otu01798	Bacteria	Proteobacteria	Alphaproteobacteria	Sphingomonadales	Sphingomonadaceae	Sphingomonadaceae_unclassified	no	no
Otu01799	Bacteria	Bacteroidota	Bacteroidia	Sphingobacteriales	Lentimicrobiaceae	Lentimicrobiaceae_ge	no	no
Otu01800	Bacteria	Bacteroidota	Bacteroidia	Flavobacteriales	Flavobacteriaceae	NS5_marine_group	no	no
Otu01801	Bacteria	Planctomycetota	vadinHA49	vadinHA49_or	vadinHA49_fa	vadinHA49_ge	no	no
Otu01802	Bacteria	Bacteroidota	Bacteroidia	Bacteroidales	Bacteroidales_unclassified	Bacteroidales_unclassified	no	no
Otu01803	Bacteria	Firmicutes	Bacilli	Bacillales	Planococcaceae	Planococcaceae_unclassified	no	no
Otu01804	Bacteria	Firmicutes	Bacilli	Bacillales	Bacillales_unclassified	Bacillales_unclassified	no	no
Otu01805	Bacteria	Proteobacteria	Gammaproteobacteria	Burkholderiales	Rhodocyclaceae	Rhodocyclaceae_unclassified	no	no
Otu01806	Bacteria	Bacteroidota	Bacteroidia	Bacteroidales	Prevotellaceae	Prevotellaceae_UCG-004	no	no
Otu01807	Bacteria	Actinobacteriota	Actinobacteria	Actinobacteria_unclassified	Actinobacteria_unclassified	Actinobacteria_unclassified	no	no
Otu01808	Bacteria	Proteobacteria	Alphaproteobacteria	Alphaproteobacteria_unclassified	Alphaproteobacteria_unclassified	Alphaproteobacteria_unclassified	no	no
Otu01809	Bacteria	Cyanobacteria	Cyanobacteriia	Cyanobacteriales	Desertifilaceae	Desertifilaceae_unclassified	no	no
Otu01810	Bacteria	Cyanobacteria	Cyanobacteriia	Cyanobacteriales	Microcystaceae	Synechocystis_PCC-6803	no	no
Otu01811	Bacteria	Bacteroidota	Kapabacteria	Kapabacteriales	Kapabacteriales_fa	Kapabacteriales_ge	no	no
Otu01812	Bacteria	Chloroflexi	Anaerolineae	Anaerolineales	Anaerolineaceae	uncultured	no	no
Otu01813	Bacteria	Proteobacteria	Gammaproteobacteria	Steroidobacterales	Steroidobacteraceae	Steroidobacter	no	no
Otu01814	Bacteria	Proteobacteria	Gammaproteobacteria	Burkholderiales	B1-7BS	B1-7BS_ge	no	no
Otu01815	Bacteria	Proteobacteria	Gammaproteobacteria	Burkholderiales	Comamonadaceae	Comamonadaceae_unclassified	no	no
Otu01816	Bacteria	Proteobacteria	Gammaproteobacteria	Legionellales	Legionellaceae	Legionella	no	no
Otu01817	Bacteria	Bacteroidota	Bacteroidia	Sphingobacteriales	NS11-12_marine_group	NS11-12_marine_group_ge	no	no
Otu01818	Bacteria	Bacteroidota	Bacteroidia	Cytophagales	Cyclobacteriaceae	uncultured	no	no
Otu01819	Bacteria	Cyanobacteria	Vampirivibrionia	Caenarcaniphilales	Caenarcaniphilales_fa	Caenarcaniphilales_ge	no	no
Otu01820	Bacteria	Cyanobacteria	Cyanobacteriia	Cyanobacteriia_unclassified	Cyanobacteriia_unclassified	Cyanobacteriia_unclassified	no	no
Otu01821	Bacteria	Bacteria_unclassified	Bacteria_unclassified	Bacteria_unclassified	Bacteria_unclassified	Bacteria_unclassified	no	no
Otu01822	Bacteria	Proteobacteria	Gammaproteobacteria	Burkholderiales	Rhodocyclaceae	Rhodocyclaceae_unclassified	no	no
Otu01823	Bacteria	Firmicutes	Negativicutes	Veillonellales-Selenomonadales	Veillonellaceae	Veillonella	no	no
Otu01824	Bacteria	WPS-2	WPS-2_cl	WPS-2_or	WPS-2_fa	WPS-2_ge	no	no
Otu01825	Bacteria	Cyanobacteria	Cyanobacteriia	Synechococcales	Cyanobiaceae	Synechococcus_CC9902	no	no
Otu01826	Bacteria	Bacteroidota	Bacteroidia	Cytophagales	Cytophagales_unclassified	Cytophagales_unclassified	no	no
Otu01827	Bacteria	Planctomycetota	Planctomycetes	Planctomycetales	Rubinisphaeraceae	Rubinisphaera	no	no
Otu01828	Bacteria	Proteobacteria	Alphaproteobacteria	Rhizobiales	Hyphomicrobiaceae	Hyphomicrobium	no	no
Otu01829	Bacteria	Cyanobacteria	Cyanobacteriia	Phormidesmiales	Nodosilineaceae	uncultured	no	no
Otu01830	Bacteria	Bacteroidota	Bacteroidia	Chitinophagales	Saprospiraceae	Phaeodactylibacter	no	no
Otu01831	Bacteria	Planctomycetota	Pla4_lineage	Pla4_lineage_or	Pla4_lineage_fa	Pla4_lineage_ge	no	no
Otu01832	Bacteria	Proteobacteria	Alphaproteobacteria	Rhizobiales	A0839	A0839_ge	no	no
Otu01833	Bacteria	Bacteria_unclassified	Bacteria_unclassified	Bacteria_unclassified	Bacteria_unclassified	Bacteria_unclassified	no	no
Otu01834	Bacteria	Cyanobacteria	Cyanobacteriia	Cyanobacteriales	Cyanobacteriales_unclassified	Cyanobacteriales_unclassified	no	no
Otu01835	Bacteria	Bacteroidota	Bacteroidia	Chitinophagales	Chitinophagaceae	Chitinophagaceae_unclassified	no	no
Otu01836	Bacteria	Bdellovibrionota	Bdellovibrionia	Bacteriovoracales	Bacteriovoracaceae	Bacteriovorax	no	no
Otu01837	Bacteria	Proteobacteria	Gammaproteobacteria	Burkholderiales	Chromobacteriaceae	Vogesella	no	no
Otu01838	Bacteria	Bacteroidota	Bacteroidia	Sphingobacteriales	NS11-12_marine_group	NS11-12_marine_group_ge	no	no
Otu01839	Bacteria	Bacteroidota	Bacteroidia	Flavobacteriales	Flavobacteriaceae	Bizionia	no	no
Otu01840	Bacteria	Bacteria_unclassified	Bacteria_unclassified	Bacteria_unclassified	Bacteria_unclassified	Bacteria_unclassified	no	no
Otu01841	Bacteria	Proteobacteria	Gammaproteobacteria	Burkholderiales	Rhodocyclaceae	Rhodocyclaceae_unclassified	no	no
Otu01842	Bacteria	Acidobacteriota	Thermoanaerobaculia	Thermoanaerobaculales	Thermoanaerobaculaceae	Subgroup_10	no	no
Otu01843	Bacteria	Calditrichota	Calditrichia	Calditrichales	Calditrichaceae	Calditrichaceae_ge	no	no
Otu01844	Bacteria	Proteobacteria	Gammaproteobacteria	Chromatiales	Chromatiaceae	Allochromatium	no	no
Otu01845	Bacteria	Cyanobacteria	Sericytochromatia	Sericytochromatia_or	Sericytochromatia_fa	Sericytochromatia_ge	no	no
Otu01846	Bacteria	Bacteroidota	Bacteroidia	Chitinophagales	37-13	37-13_ge	no	no
Otu01847	Bacteria	Proteobacteria	Gammaproteobacteria	Enterobacterales	Morganellaceae	Morganellaceae_unclassified	no	no
Otu01848	Bacteria	Proteobacteria	Gammaproteobacteria	Francisellales	Francisellaceae	uncultured	no	no
Otu01849	Bacteria	Proteobacteria	Alphaproteobacteria	Rhodobacterales	Rhodobacteraceae	Rhodobacteraceae_unclassified	no	no
Otu01850	Bacteria	Proteobacteria	Alphaproteobacteria	Rhizobiales	Beijerinckiaceae	Beijerinckiaceae_unclassified	no	no
Otu01851	Bacteria	Bacteroidota	Bacteroidia	Sphingobacteriales	NS11-12_marine_group	NS11-12_marine_group_ge	no	no
Otu01852	Bacteria	Bacteroidota	Bacteroidia	Chitinophagales	37-13	37-13_ge	no	no
Otu01853	Bacteria	Desulfobacterota	Syntrophia	Syntrophales	Smithellaceae	Smithella	no	no
Otu01854	Bacteria	Proteobacteria	Alphaproteobacteria	Rhodobacterales	Rhodobacteraceae	Rhodobacteraceae_unclassified	no	no
Otu01855	Bacteria	Firmicutes	Negativicutes	Veillonellales-Selenomonadales	Veillonellaceae	Megasphaera	no	no
Otu01856	Bacteria	Proteobacteria	Alphaproteobacteria	Sphingomonadales	Sphingomonadaceae	Sphingomonas	no	no
Otu01857	Bacteria	Proteobacteria	Gammaproteobacteria	Vibrionales	Vibrionaceae	Vibrionaceae_unclassified	no	no
Otu01858	Bacteria	Bacteroidota	Bacteroidia	Sphingobacteriales	Lentimicrobiaceae	Lentimicrobium	no	no
Otu01859	Bacteria	Firmicutes	Clostridia	Oscillospirales	Oscillospiraceae	UCG-002	no	no
Otu01860	Bacteria	Proteobacteria	Gammaproteobacteria	Burkholderiales	Comamonadaceae	Comamonadaceae_unclassified	no	no
Otu01861	Bacteria	Cyanobacteria	Cyanobacteriia	Cyanobacteriales	Geitlerinemaceae	Geitlerinema_PCC-7105	no	no
Otu01862	Bacteria	Bacteroidota	Bacteroidia	Bacteroidia_unclassified	Bacteroidia_unclassified	Bacteroidia_unclassified	no	no
Otu01863	Bacteria	Bacteroidota	Bacteroidia	Chitinophagales	Saprospiraceae	uncultured	no	no
Otu01864	Bacteria	Proteobacteria	Gammaproteobacteria	Steroidobacterales	Woeseiaceae	JTB255_marine_benthic_group	no	no
Otu01865	Bacteria	Verrucomicrobiota	Verrucomicrobiae	Pedosphaerales	Pedosphaeraceae	ADurb.Bin063-1	no	no
Otu01866	Bacteria	Proteobacteria	Alphaproteobacteria	Rhizobiales	Hyphomicrobiaceae	Hyphomicrobium	no	no
Otu01867	Bacteria	Bdellovibrionota	Bdellovibrionia	Bacteriovoracales	Bacteriovoracaceae	Bacteriovoracaceae_unclassified	no	no
Otu01868	Bacteria	Bacteroidota	Bacteroidia	Cytophagales	Amoebophilaceae	Amoebophilaceae_unclassified	no	no
Otu01869	Bacteria	Spirochaetota	Spirochaetia	Spirochaetales	Spirochaetaceae	Spirochaeta_2	no	no
Otu01870	Bacteria	Proteobacteria	Gammaproteobacteria	Nitrosococcales	Nitrosococcaceae	Cm1-21	no	no
Otu01871	Bacteria	Bacteroidota	Bacteroidia	Chitinophagales	Saprospiraceae	Saprospiraceae_unclassified	no	no
Otu01872	Bacteria	Proteobacteria	Gammaproteobacteria	Gammaproteobacteria_Incertae_Sedis	Unknown_Family	Acidibacter	no	no
Otu01873	Bacteria	Acidobacteriota	Holophagae	Holophagales	Holophagaceae	Holophagaceae_unclassified	no	no
Otu01874	Bacteria	Bacteroidota	Bacteroidia	Flavobacteriales	Crocinitomicaceae	Fluviicola	no	no
Otu01875	Bacteria	Bacteroidota	Bacteroidia	Bacteroidales	Rikenellaceae	DMER64	no	no
Otu01876	Bacteria	Bacteria_unclassified	Bacteria_unclassified	Bacteria_unclassified	Bacteria_unclassified	Bacteria_unclassified	no	no
Otu01877	Bacteria	Acidobacteriota	Acidobacteriae	Bryobacterales	Bryobacteraceae	Bryobacter	no	no
Otu01878	Bacteria	Proteobacteria	Gammaproteobacteria	Burkholderiales	B1-7BS	B1-7BS_ge	no	no
Otu01879	Bacteria	Proteobacteria	Gammaproteobacteria	Competibacterales	Competibacteraceae	Candidatus_Competibacter	no	no
Otu01880	Bacteria	Proteobacteria	Alphaproteobacteria	Alphaproteobacteria_unclassified	Alphaproteobacteria_unclassified	Alphaproteobacteria_unclassified	no	no
Otu01881	Bacteria	Acidobacteriota	Acidobacteriae	Elev-16S-1166	Elev-16S-1166_fa	Elev-16S-1166_ge	no	no
Otu01882	Bacteria	Firmicutes	Negativicutes	Veillonellales-Selenomonadales	Veillonellales-Selenomonadales_unclassified	Veillonellales-Selenomonadales_unclassified	no	no
Otu01883	Bacteria	Proteobacteria	Alphaproteobacteria	Rhizobiales	Xanthobacteraceae	Xanthobacter	no	no
Otu01884	Bacteria	Proteobacteria	Alphaproteobacteria	Rickettsiales	SM2D12	SM2D12_ge	no	no
Otu01885	Bacteria	Bacteroidota	Bacteroidia	Bacteroidales	Rikenellaceae	Anaerocella	no	no
Otu01886	Bacteria	Acidobacteriota	Holophagae	Subgroup_7	Subgroup_7_fa	Subgroup_7_ge	no	no
Otu01887	Bacteria	Bacteroidota	Bacteroidia	Chitinophagales	Saprospiraceae	Portibacter	no	no
Otu01888	Bacteria	Bacteroidota	Bacteroidia	Sphingobacteriales	NS11-12_marine_group	NS11-12_marine_group_ge	no	no
Otu01889	Bacteria	Bacteroidota	Bacteroidia	Sphingobacteriales	Lentimicrobiaceae	Lentimicrobiaceae_ge	no	no
Otu01890	Bacteria	Planctomycetota	Planctomycetes	Pirellulales	Pirellulaceae	Pirellula	no	no
Otu01891	Bacteria	Proteobacteria	Alphaproteobacteria	Micavibrionales	uncultured	uncultured_ge	no	no
Otu01892	Bacteria	Bacteroidota	Kapabacteria	Kapabacteriales	Kapabacteriales_fa	Kapabacteriales_ge	no	no
Otu01893	Bacteria	Proteobacteria	Alphaproteobacteria	Rhodospirillales	Rhodospirillaceae	Insolitispirillum	no	no
Otu01894	Bacteria	Bacteroidota	Bacteroidia	Chitinophagales	Saprospiraceae	Saprospiraceae_unclassified	no	no
Otu01895	Bacteria	Firmicutes	Clostridia	Peptostreptococcales-Tissierellales	Peptostreptococcales-Tissierellales_fa	Tissierella	no	no
Otu01896	Bacteria	Bacteroidota	Bacteroidia	Bacteroidales	Prevotellaceae	Prevotella	no	no
Otu01897	Bacteria	Planctomycetota	Planctomycetes	Pirellulales	Pirellulaceae	Rhodopirellula	no	no
Otu01898	Bacteria	Firmicutes	Clostridia	uncultured	uncultured_fa	uncultured_ge	no	no
Otu01899	Bacteria	Proteobacteria	Gammaproteobacteria	Chromatiales	Chromatiaceae	Thiorhodovibrio	no	no
Otu01900	Bacteria	Bacteroidota	Bacteroidia	Flavobacteriales	Flavobacteriaceae	Flavobacteriaceae_unclassified	no	no
Otu01901	Bacteria	Proteobacteria	Gammaproteobacteria	JG36-GS-52	JG36-GS-52_fa	JG36-GS-52_ge	no	no
Otu01902	Bacteria	Bacteroidota	Bacteroidia	Flavobacteriales	Flavobacteriaceae	Robiginitalea	no	no
Otu01903	Bacteria	Firmicutes	Clostridia	Christensenellales	Christensenellaceae	Christensenellaceae_R-7_group	no	no
Otu01904	Bacteria	Firmicutes	Negativicutes	Veillonellales-Selenomonadales	Sporomusaceae	Propionispora	no	no
Otu01905	Bacteria	Bacteroidota	Bacteroidia	Bacteroidales	Dysgonomonadaceae	Dysgonomonadaceae_unclassified	no	no
Otu01906	Bacteria	Bdellovibrionota	Bdellovibrionia	Bdellovibrionales	Bdellovibrionaceae	OM27_clade	no	no
Otu01907	Bacteria	Acidobacteriota	Blastocatellia	Pyrinomonadales	Pyrinomonadaceae	RB41	no	no
Otu01908	Bacteria	Firmicutes	Bacilli	Erysipelotrichales	Erysipelotrichaceae	ZOR0006	no	no
Otu01909	Bacteria	Cyanobacteria	Cyanobacteriia	Cyanobacteriales	Chroococcidiopsaceae	uncultured	no	no
Otu01910	Archaea	Crenarchaeota	Nitrososphaeria	Nitrosopumilales	Nitrosopumilaceae	Candidatus_Nitrosopumilus	no	no
Otu01911	Bacteria	Proteobacteria	Alphaproteobacteria	Rhizobiales	Stappiaceae	Labrenzia	no	no
Otu01912	Archaea	Euryarchaeota	Methanobacteria	Methanobacteriales	Methanobacteriaceae	Methanobacterium	no	no
Otu01913	Bacteria	Proteobacteria	Gammaproteobacteria	Burkholderiales	Rhodocyclaceae	Rhodocyclaceae_unclassified	no	no
Otu01914	Bacteria	Bacteroidota	Kapabacteria	Kapabacteriales	Kapabacteriales_fa	Kapabacteriales_ge	no	no
Otu01915	Bacteria	Proteobacteria	Gammaproteobacteria	Burkholderiales	Comamonadaceae	Comamonadaceae_unclassified	no	no
Otu01916	Bacteria	Proteobacteria	Alphaproteobacteria	Rhodospirillales	Rhodospirillales_unclassified	Rhodospirillales_unclassified	no	no
Otu01917	Bacteria	Bacteroidota	Bacteroidia	Flavobacteriales	Flavobacteriaceae	Flavobacterium	no	no
Otu01918	Bacteria	Firmicutes	Clostridia	Clostridia_UCG-014	Clostridia_UCG-014_fa	Clostridia_UCG-014_ge	no	no
Otu01919	Bacteria	Cyanobacteria	Cyanobacteriia	Cyanobacteriia_unclassified	Cyanobacteriia_unclassified	Cyanobacteriia_unclassified	no	no
Otu01920	Bacteria	Proteobacteria	Alphaproteobacteria	Sphingomonadales	Sphingomonadaceae	Ellin6055	no	no
Otu01921	Bacteria	Bacteroidota	Bacteroidia	Bacteroidales	Bacteroidetes_BD2-2	Bacteroidetes_BD2-2_ge	no	no
Otu01922	Bacteria	Bacteroidota	Bacteroidia	Chitinophagales	Chitinophagales_unclassified	Chitinophagales_unclassified	no	no
Otu01923	Bacteria	Bdellovibrionota	Bdellovibrionia	Bacteriovoracales	Bacteriovoracaceae	Bacteriovorax	no	no
Otu01924	Bacteria	Proteobacteria	Alphaproteobacteria	Sphingomonadales	Sphingomonadaceae	Sphingomonadaceae_unclassified	no	no
Otu01925	Bacteria	Proteobacteria	Gammaproteobacteria	Burkholderiales	Rhodocyclaceae	Rhodocyclaceae_unclassified	no	no
Otu01926	Bacteria	Bacteroidota	Bacteroidia	Cytophagales	Cyclobacteriaceae	uncultured	no	no
Otu01927	Bacteria	Desulfobacterota	Desulfobacteria	Desulfobacterales	Desulfobacteraceae	Desulfotignum	no	no
Otu01928	Bacteria	Bacteroidota	Bacteroidia	Bacteroidia_unclassified	Bacteroidia_unclassified	Bacteroidia_unclassified	no	no
Otu01929	Bacteria	Firmicutes	Bacilli	Lactobacillales	Lactobacillaceae	Lactobacillus	no	no
Otu01930	Bacteria	Bacteroidota	SJA-28	SJA-28_or	SJA-28_fa	SJA-28_ge	no	no
Otu01931	Bacteria	Proteobacteria	Gammaproteobacteria	Competibacterales	Competibacteraceae	Candidatus_Competibacter	no	no
Otu01932	Bacteria	Cyanobacteria	Cyanobacteriia	Cyanobacteriales	Phormidiaceae	Planktothrix_NIVA-CYA_15	yes	no
Otu01933	Bacteria	Patescibacteria	CPR2	CPR2_or	CPR2_fa	CPR2_ge	no	no
Otu01934	Bacteria	Proteobacteria	Gammaproteobacteria	Thiomicrospirales	Thiomicrospiraceae	Thiomicrospiraceae_unclassified	no	no
Otu01935	Bacteria	Proteobacteria	Gammaproteobacteria	Burkholderiales	Rhodocyclaceae	Rhodocyclaceae_unclassified	no	no
Otu01936	Bacteria	Desulfobacterota	Desulfuromonadia	Geobacterales	Geobacteraceae	Geobacteraceae_unclassified	no	no
Otu01937	Bacteria	Gemmatimonadota	Gemmatimonadetes	Gemmatimonadales	Gemmatimonadaceae	Roseisolibacter	no	no
Otu01938	Bacteria	Proteobacteria	Alphaproteobacteria	Acetobacterales	Acetobacteraceae	Acetobacteraceae_unclassified	no	no
Otu01939	Bacteria	Acidobacteriota	Acidobacteriae	Bryobacterales	Bryobacteraceae	Bryobacter	no	no
Otu01940	Bacteria	Bacteroidota	Bacteroidia	Flavobacteriales	Flavobacteriaceae	Flavobacterium	no	no
Otu01941	Bacteria	Desulfobacterota	Desulfuromonadia	PB19	PB19_fa	PB19_ge	no	no
Otu01942	Bacteria	Planctomycetota	OM190	OM190_or	OM190_fa	OM190_ge	no	no
Otu01943	Bacteria	Acidobacteriota	Acidobacteriae	Acidobacteriae_or	Acidobacteriae_fa	Paludibaculum	no	no
Otu01944	Bacteria	Bacteroidota	Bacteroidia	Chitinophagales	Chitinophagaceae	Chitinophagaceae_unclassified	no	no
Otu01945	Bacteria	Proteobacteria	Alphaproteobacteria	Rhodobacterales	Rhodobacteraceae	Rhodobacteraceae_unclassified	no	no
Otu01946	Bacteria	Actinobacteriota	Actinobacteria	Micrococcales	Microbacteriaceae	Yonghaparkia	no	no
Otu01947	Bacteria	Proteobacteria	Gammaproteobacteria	Legionellales	Legionellaceae	Legionella	no	no
Otu01948	Bacteria	Planctomycetota	Planctomycetes	Pirellulales	Pirellulaceae	Pirellulaceae_unclassified	no	no
Otu01949	Bacteria	Desulfobacterota	Desulfobacteria	Desulfobacterales	Desulfosarcinaceae	SEEP-SRB1	no	no
Otu01950	Bacteria	Bacteroidota	Bacteroidia	Cytophagales	Cyclobacteriaceae	uncultured	no	no
Otu01951	Bacteria	Bacteroidota	Ignavibacteria	Ignavibacteriales	Melioribacteraceae	IheB3-7	no	no
Otu01952	Bacteria	Firmicutes	Clostridia	Clostridia_UCG-014	Clostridia_UCG-014_fa	Clostridia_UCG-014_ge	no	no
Otu01953	Bacteria	Verrucomicrobiota	Kiritimatiellae	WCHB1-41	WCHB1-41_fa	WCHB1-41_ge	no	no
Otu01954	Bacteria	Firmicutes	Clostridia	Lachnospirales	Lachnospiraceae	Lachnospiraceae_unclassified	no	no
Otu01955	Bacteria	Planctomycetota	vadinHA49	vadinHA49_or	vadinHA49_fa	vadinHA49_ge	no	no
Otu01956	Bacteria	Acidobacteriota	Holophagae	Subgroup_7	Subgroup_7_fa	Subgroup_7_ge	no	no
Otu01957	Bacteria	Proteobacteria	Gammaproteobacteria	OM182_clade	OM182_clade_fa	OM182_clade_ge	no	no
Otu01958	Bacteria	Bacteroidota	Bacteroidia	Flavobacteriales	NS9_marine_group	NS9_marine_group_ge	no	no
Otu01959	Bacteria	Proteobacteria	Gammaproteobacteria	Arenicellales	Arenicellaceae	Arenicellaceae_unclassified	no	no
Otu01960	Bacteria	Bacteroidota	Bacteroidia	Flavobacteriales	Flavobacteriaceae	Flavobacteriaceae_unclassified	no	no
Otu01961	Bacteria	Planctomycetota	Planctomycetes	Pirellulales	Pirellulaceae	Pirellula	no	no
Otu01962	Bacteria	Planctomycetota	Planctomycetes	Pirellulales	Pirellulaceae	Pirellulaceae_unclassified	no	no
Otu01963	Bacteria	Desulfobacterota	Syntrophobacteria	Syntrophobacterales	Syntrophobacteraceae	Desulforhabdus	no	no
Otu01964	Bacteria	Bacteroidota	Ignavibacteria	Ignavibacteriales	Ignavibacteriaceae	Ignavibacterium	no	no
Otu01965	Bacteria	Bdellovibrionota	Bdellovibrionia	Bdellovibrionales	Bdellovibrionaceae	OM27_clade	no	no
Otu01966	Bacteria	Bacteroidota	Bacteroidia	Flavobacteriales	NS9_marine_group	NS9_marine_group_ge	no	no
Otu01967	Bacteria	Proteobacteria	Alphaproteobacteria	Rhodospirillales	uncultured	uncultured_ge	no	no
Otu01968	Bacteria	Proteobacteria	Alphaproteobacteria	Parvibaculales	PS1_clade	PS1_clade_ge	no	no
Otu01969	Bacteria	Bacteroidota	Bacteroidia	Chitinophagales	Saprospiraceae	uncultured	no	no
Otu01970	Bacteria	SAR324_clade_Marine_group_B	SAR324_clade_Marine_group_B_cl	SAR324_clade_Marine_group_B_or	SAR324_clade_Marine_group_B_fa	SAR324_clade_Marine_group_B_ge	no	no
Otu01971	Bacteria	Proteobacteria	Alphaproteobacteria	Parvibaculales	Parvibaculaceae	Parvibaculum	no	no
Otu01972	Bacteria	Proteobacteria	Gammaproteobacteria	Xanthomonadales	Xanthomonadaceae	Xanthomonadaceae_unclassified	no	no
Otu01973	Bacteria	Proteobacteria	Alphaproteobacteria	Azospirillales	Azospirillaceae	Skermanella	no	no
Otu01974	Bacteria	Cyanobacteria	Sericytochromatia	Sericytochromatia_or	Sericytochromatia_fa	Sericytochromatia_ge	no	no
Otu01975	Bacteria	Firmicutes	Clostridia	Lachnospirales	Lachnospiraceae	Blautia	no	no
Otu01976	Bacteria	Proteobacteria	Gammaproteobacteria	Alteromonadales	Alteromonadaceae	Rheinheimera	no	no
Otu01977	Bacteria	Bacteroidota	Bacteroidia	Sphingobacteriales	AKYH767	AKYH767_ge	no	no
Otu01978	Bacteria	Bacteroidota	Bacteroidia	Bacteroidetes_VC2.1_Bac22	Bacteroidetes_VC2.1_Bac22_fa	Bacteroidetes_VC2.1_Bac22_ge	no	no
Otu01979	Bacteria	Proteobacteria	Alphaproteobacteria	Rhizobiales	Beijerinckiaceae	Salinarimonas	no	no
Otu01980	Bacteria	Bacteroidota	Bacteroidia	Chitinophagales	Saprospiraceae	Saprospiraceae_unclassified	no	no
Otu01981	Bacteria	Bacteroidota	Bacteroidia	Flavobacteriales	Weeksellaceae	Chryseobacterium	no	no
Otu01982	Bacteria	Bacteroidota	Bacteroidia	Bacteroidia_unclassified	Bacteroidia_unclassified	Bacteroidia_unclassified	no	no
Otu01983	Bacteria	Chloroflexi	KD4-96	KD4-96_or	KD4-96_fa	KD4-96_ge	no	no
Otu01984	Bacteria	Proteobacteria	Gammaproteobacteria	Burkholderiales	Burkholderiaceae	Burkholderiaceae_unclassified	no	no
Otu01985	Bacteria	Actinobacteriota	Actinobacteria	Actinobacteria_unclassified	Actinobacteria_unclassified	Actinobacteria_unclassified	no	no
Otu01986	Bacteria	Proteobacteria	Alphaproteobacteria	Alphaproteobacteria_unclassified	Alphaproteobacteria_unclassified	Alphaproteobacteria_unclassified	no	no
Otu01987	Bacteria	Acidobacteriota	Vicinamibacteria	Vicinamibacterales	Vicinamibacteraceae	Vicinamibacteraceae_unclassified	no	no
Otu01988	Bacteria	Proteobacteria	Gammaproteobacteria	Legionellales	Legionellaceae	Legionella	no	no
Otu01989	Bacteria	Verrucomicrobiota	Verrucomicrobiae	Opitutales	Opitutaceae	Lacunisphaera	no	no
Otu01990	Bacteria	Actinobacteriota	Actinobacteria	Actinobacteria_unclassified	Actinobacteria_unclassified	Actinobacteria_unclassified	no	no
Otu01991	Bacteria	Bacteroidota	Rhodothermia	Rhodothermales	Rhodothermaceae	Rhodothermaceae_unclassified	no	no
Otu01992	Bacteria	Firmicutes	Clostridia	Clostridia_or	Hungateiclostridiaceae	Saccharofermentans	no	no
Otu01993	Bacteria	Bacteroidota	Bacteroidia	Chitinophagales	Saprospiraceae	uncultured	no	no
Otu01994	Bacteria	Bacteroidota	Bacteroidia	Bacteroidales	Prolixibacteraceae	Draconibacterium	no	no
Otu01995	Bacteria	Verrucomicrobiota	Verrucomicrobiae	Opitutales	Opitutaceae	Lacunisphaera	no	no
Otu01996	Bacteria	Proteobacteria	Gammaproteobacteria	Alteromonadales	Alteromonadaceae	Aestuariibacter	no	no
Otu01997	Bacteria	Verrucomicrobiota	Omnitrophia	Omnitrophales	Omnitrophales_unclassified	Omnitrophales_unclassified	no	no
Otu01998	Bacteria	Acidobacteriota	Subgroup_22	Subgroup_22_or	Subgroup_22_fa	Subgroup_22_ge	no	no
Otu01999	Bacteria	Firmicutes	Syntrophomonadia	Syntrophomonadales	Syntrophomonadaceae	Syntrophomonas	no	no
Otu02000	Bacteria	Proteobacteria	Alphaproteobacteria	Sphingomonadales	Sphingomonadaceae	Sphingomonadaceae_unclassified	no	no
Otu02001	Bacteria	Desulfobacterota	Desulfobulbia	Desulfobulbales	Desulfocapsaceae	Desulfocapsaceae_unclassified	no	no
Otu02002	Bacteria	Proteobacteria	Alphaproteobacteria	Rhodobacterales	Rhodobacteraceae	Rhodobacteraceae_unclassified	no	no
Otu02003	Bacteria	Proteobacteria	Gammaproteobacteria	Cellvibrionales	Cellvibrionaceae	Cellvibrionaceae_unclassified	no	no
Otu02004	Bacteria	Proteobacteria	Alphaproteobacteria	Rhodobacterales	Rhodobacteraceae	Rhodobacteraceae_unclassified	no	no
[truncated: 22,075 more rows]

## Sheet: Eukaryotic_OTUs
Supplementary Table II. Lists of eukaryotic OTUs, including those that were considered as putative Harmful Algae Bloom species, and indication of the compartment where an OTU was found to be differentially abundant.
OTU	Domain	Supergroup	Division	Class	Order	Family	Genus	Species	Putative_HABs	LEfSe_environment
Otu00001	Eukaryota	Stramenopiles	Ochrophyta	Bacillariophyta	Bacillariophyta_X	Polar-centric-Mediophyceae	Chaetoceros	Chaetoceros_unclassified	no	Marine
Otu00002	Eukaryota	Opisthokonta	Metazoa	Arthropoda	Crustacea	Maxillopoda	Paracalanus	Paracalanus_parvus	no	Marine
Otu00003	Eukaryota	Opisthokonta	Metazoa	Arthropoda	Crustacea	Maxillopoda	Maxillopoda_unclassified	Maxillopoda_unclassified	no	Marine
Otu00004	Eukaryota	Stramenopiles	Ochrophyta	Bacillariophyta	Bacillariophyta_X	Polar-centric-Mediophyceae	Cyclotella	Cyclotella_unclassified	no	Mangrove
Otu00005	Eukaryota	Archaeplastida	Chlorophyta	Mamiellophyceae	Mamiellales	Mamiellaceae	Micromonas	Micromonas_clade_B5	no	Marine
Otu00006	Eukaryota	Opisthokonta	Metazoa	Arthropoda	Crustacea	Maxillopoda	Maxillopoda_unclassified	Maxillopoda_unclassified	no	Mangrove
Otu00007	Eukaryota	Opisthokonta	Metazoa	Arthropoda	Crustacea	Maxillopoda	Parvocalanus	Parvocalanus_crassirostris	no	Marine
Otu00008	Eukaryota	Stramenopiles	Ochrophyta	Bacillariophyta	Bacillariophyta_X	Polar-centric-Mediophyceae	Chaetoceros	Chaetoceros_tenuissimus	no	Marine
Otu00009	Eukaryota	Opisthokonta	Metazoa	Arthropoda	Crustacea	Maxillopoda	Maxillopoda_unclassified	Maxillopoda_unclassified	no	Mangrove
Otu00010	Eukaryota	Hacrobia	Cryptophyta	Cryptophyceae	Cryptomonadales	Cryptomonadales_X	Hanusia	Hanusia_phi	no	Mangrove
Otu00011	Eukaryota	Eukaryota_unclassified	Eukaryota_unclassified	Eukaryota_unclassified	Eukaryota_unclassified	Eukaryota_unclassified	Eukaryota_unclassified	Eukaryota_unclassified	no	no
Otu00012	Eukaryota	Archaeplastida	Chlorophyta	Mamiellophyceae	Mamiellales	Bathycoccaceae	Ostreococcus	Ostreococcus_unclassified	no	Mangrove
Otu00013	Eukaryota	Alveolata	Dinoflagellata	Dinophyceae	Gonyaulacales	Goniodomataceae	Pyrodinium	Pyrodinium_bahamense_var._compressum	yes	Marine
Otu00014	Eukaryota	Alveolata	Dinoflagellata	Dinophyceae	Dinophyceae_X	Oodiniaceae	Oodinium	Oodinium_pouchetii	no	Marine
Otu00015	Eukaryota	Alveolata	Dinoflagellata	Dinophyceae	Gymnodiniales	Gymnodiniaceae	Gyrodinium	Gyrodinium_unclassified	no	Marine
Otu00016	Eukaryota	Stramenopiles	Ochrophyta	Bacillariophyta	Bacillariophyta_X	Polar-centric-Mediophyceae	Skeletonema	Skeletonema_sp.	no	Marine
Otu00017	Eukaryota	Archaeplastida	Chlorophyta	Chlorophyceae	Chlamydomonadales	Chlamydomonadales_X	Chlamydomonadales_X_unclassified	Chlamydomonadales_X_unclassified	no	no
Otu00018	Eukaryota	Opisthokonta	Metazoa	Craniata	Craniata_X	Teleostei	Teleostei_unclassified	Teleostei_unclassified	no	no
Otu00019	Eukaryota	Opisthokonta	Metazoa	Metazoa_unclassified	Metazoa_unclassified	Metazoa_unclassified	Metazoa_unclassified	Metazoa_unclassified	no	Marine
Otu00020	Eukaryota	Alveolata	Ciliophora	Oligohymenophorea	Peniculia	Parameciidae	Paramecium	Paramecium_multimicronucleatum	no	no
Otu00021	Eukaryota	Opisthokonta	Metazoa	Arthropoda	Crustacea	Maxillopoda	Apocyclops	Apocyclops_royi	no	no
Otu00022	Eukaryota	Alveolata	Ciliophora	Oligohymenophorea	Oligohymenophorea_X	Urocentridae	Urocentrum	Urocentrum_sp.	no	no
Otu00023	Eukaryota	Opisthokonta	Metazoa	Urochordata	Urochordata_X	Appendicularia	Oikopleura	Oikopleura_dioica	no	Marine
Otu00024	Eukaryota	Opisthokonta	Metazoa	Arthropoda	Crustacea	Maxillopoda	Oithona	Oithona_sp.	no	Marine
Otu00025	Eukaryota	Opisthokonta	Metazoa	Platyhelminthes	Turbellaria	Acoelomorpha	Heterochaerus	Heterochaerus_australis	no	no
Otu00026	Eukaryota	Alveolata	Dinoflagellata	Syndiniales	Dino-Group-I	Dino-Group-I-Clade-4	Dino-Group-I-Clade-4_X	Dino-Group-I-Clade-4_X_sp.	no	Mangrove
Otu00027	Eukaryota	Archaeplastida	Chlorophyta	Ulvophyceae	Ulvales-relatives	Ulvales-relatives_X	Ulvales-relatives_X_unclassified	Ulvales-relatives_X_unclassified	no	no
Otu00028	Eukaryota	Hacrobia	Cryptophyta	Cryptophyceae	Cryptomonadales	Cryptomonadales_X	Cryptomonadales_X_unclassified	Cryptomonadales_X_unclassified	no	Marine
Otu00029	Eukaryota	Archaeplastida	Chlorophyta	Ulvophyceae	Ulvales-relatives	Ulvales-relatives_X	Ulva	Ulva_unclassified	no	no
Otu00030	Eukaryota	Opisthokonta	Metazoa	Arthropoda	Crustacea	Maxillopoda	Undinula	Undinula_vulgaris	no	no
Otu00031	Eukaryota	Stramenopiles	Ochrophyta	Bacillariophyta	Bacillariophyta_X	Polar-centric-Mediophyceae	Thalassiosira	Thalassiosira_unclassified	no	Mangrove
Otu00032	Eukaryota	Stramenopiles	Ochrophyta	Bacillariophyta	Bacillariophyta_X	Raphid-pennate	Nitzschia	Nitzschia_palea	yes	Urban
Otu00033	Eukaryota	Opisthokonta	Metazoa	Arthropoda	Crustacea	Maxillopoda	Cyclops	Cyclops_sp.	no	no
Otu00034	Eukaryota	Alveolata	Ciliophora	Oligohymenophorea	Hymenostomatia	Tetrahymenida	Tetrahymena	Tetrahymena_tropicalis	no	no
Otu00035	Eukaryota	Eukaryota_unclassified	Eukaryota_unclassified	Eukaryota_unclassified	Eukaryota_unclassified	Eukaryota_unclassified	Eukaryota_unclassified	Eukaryota_unclassified	no	no
Otu00036	Eukaryota	Opisthokonta	Metazoa	Arthropoda	Crustacea	Maxillopoda	Maxillopoda_unclassified	Maxillopoda_unclassified	no	Mangrove
Otu00037	Eukaryota	Stramenopiles	Ochrophyta	Bacillariophyta	Bacillariophyta_X	Raphid-pennate	Gomphonema	Gomphonema_parvulum	no	Urban
Otu00038	Eukaryota	Opisthokonta	Metazoa	Arthropoda	Crustacea	Maxillopoda	Temora	Temora_unclassified	no	no
Otu00039	Eukaryota	Alveolata	Ciliophora	Oligohymenophorea	Peritrichia_2	Sessilida	Vorticella	Vorticella_microstoma	no	no
Otu00040	Eukaryota	Alveolata	Dinoflagellata	Dinophyceae	Gymnodiniales	Gymnodiniales_unclassified	Gymnodiniales_unclassified	Gymnodiniales_unclassified	no	Marine
Otu00041	Eukaryota	Hacrobia	Haptophyta	Prymnesiophyceae	Prymnesiales	Chrysochromulinaceae	Chrysochromulina	Chrysochromulina_sp.	yes	Marine
Otu00042	Eukaryota	Archaeplastida	Chlorophyta	Chlorodendrophyceae	Chlorodendrales	Chlorodendraceae	Tetraselmis	Tetraselmis_indica	no	no
Otu00043	Eukaryota	Hacrobia	Cryptophyta	Cryptophyceae	Cryptomonadales	Cryptomonadales_X	Komma	Komma_caudata	no	no
Otu00044	Eukaryota	Alveolata	Ciliophora	Oligohymenophorea	Hymenostomatia	Hymenostomatia_unclassified	Hymenostomatia_unclassified	Hymenostomatia_unclassified	no	no
Otu00045	Eukaryota	Hacrobia	Cryptophyta	Cryptophyceae	Cryptomonadales	Cryptomonadales_X	Cryptomonas	Cryptomonas_paramecium	no	Urban
Otu00046	Eukaryota	Opisthokonta	Metazoa	Arthropoda	Crustacea	Maxillopoda	Maxillopoda_unclassified	Maxillopoda_unclassified	no	no
Otu00047	Eukaryota	Opisthokonta	Metazoa	Arthropoda	Crustacea	Maxillopoda	Maxillopoda_unclassified	Maxillopoda_unclassified	no	no
Otu00048	Eukaryota	Opisthokonta	Metazoa	Arthropoda	Crustacea	Maxillopoda	Oithona	Oithona_sp.	no	Marine
Otu00049	Eukaryota	Alveolata	Ciliophora	Spirotrichea	Hypotrichia	Halteriidae	Halteriidae_unclassified	Halteriidae_unclassified	no	no
Otu00050	Eukaryota	Stramenopiles	Ochrophyta	Bacillariophyta	Bacillariophyta_X	Polar-centric-Mediophyceae	Cyclotella	Cyclotella_meneghiniana	no	no
Otu00051	Eukaryota	Hacrobia	Cryptophyta	Cryptophyceae	Cryptomonadales	Cryptomonadales_X	Teleaulax	Teleaulax_sp.	no	Marine
Otu00052	Eukaryota	Rhizaria	Cercozoa	Filosa-Sarcomonadea	Pansomonadida	Agitatidae	Agitata	Agitata_tremulans	no	no
Otu00053	Eukaryota	Opisthokonta	Metazoa	Arthropoda	Crustacea	Ostracoda	Heterocypris	Heterocypris_unclassified	no	no
Otu00054	Eukaryota	Stramenopiles	Ochrophyta	Bacillariophyta	Bacillariophyta_X	Polar-centric-Mediophyceae	Chaetoceros	Chaetoceros_unclassified	no	Mangrove
Otu00055	Eukaryota	Hacrobia	Cryptophyta	Cryptophyceae	Cryptomonadales	Cryptomonadales_X	Chilomonas	Chilomonas_insignis	no	no
Otu00056	Eukaryota	Opisthokonta	Metazoa	Nematoda	Chromadorea	Chromadorea_X	Diplolaimella	Diplolaimella_dievengatensis	no	no
Otu00057	Eukaryota	Alveolata	Dinoflagellata	Dinophyceae	Gymnodiniales	Gymnodiniaceae	Gyrodinium	Gyrodinium_dominans	no	Marine
Otu00058	Eukaryota	Alveolata	Dinoflagellata	Dinophyceae	Dinophyceae_unclassified	Dinophyceae_unclassified	Dinophyceae_unclassified	Dinophyceae_unclassified	no	Marine
Otu00059	Eukaryota	Opisthokonta	Metazoa	Rotifera	Rotifera_X	Rotifera_XX	Rotifera_XX_unclassified	Rotifera_XX_unclassified	no	no
Otu00060	Eukaryota	Opisthokonta	Metazoa	Rotifera	Rotifera_X	Rotifera_XX	Brachionus	Brachionus_plicatilis	no	no
Otu00061	Eukaryota	Opisthokonta	Metazoa	Mollusca	Bivalvia	Heteroconchia	Heteroconchia_unclassified	Heteroconchia_unclassified	no	Mangrove
Otu00062	Eukaryota	Alveolata	Ciliophora	Oligohymenophorea	Hymenostomatia	Tetrahymenida	Tetrahymenida_unclassified	Tetrahymenida_unclassified	no	no
Otu00063	Eukaryota	Stramenopiles	Ochrophyta	Bacillariophyta	Bacillariophyta_X	Raphid-pennate	Cymbella	Cymbella_signata	no	no
Otu00064	Eukaryota	Alveolata	Ciliophora	Oligohymenophorea	Scuticociliatia_1	Philasterida	Uronema	Uronema_nigricans	no	no
Otu00065	Eukaryota	Alveolata	Ciliophora	Spirotrichea	Choreotrichida	Strobilidiidae_I	Pelagostrobilidium	Pelagostrobilidium_sp.	no	no
Otu00066	Eukaryota	Archaeplastida	Streptophyta	Embryophyceae	Embryophyceae_X	Embryophyceae_XX	Embryophyceae_XX_unclassified	Embryophyceae_XX_unclassified	no	no
Otu00067	Eukaryota	Alveolata	Ciliophora	Phyllopharyngea	Cyrtophoria_5	Chlamydodontidae	Chlamydodon	Chlamydodon_paramnemosyne	no	no
Otu00068	Eukaryota	Opisthokonta	Metazoa	Porifera	Porifera_X	Demospongiae	Tedania	Tedania_ignis	no	no
Otu00069	Eukaryota	Archaeplastida	Chlorophyta	Chlorophyceae	Chlamydomonadales	Chlamydomonadales_X	Chlamydomonas	Chlamydomonas_reinhardtii	no	Urban
Otu00070	Eukaryota	Eukaryota_unclassified	Eukaryota_unclassified	Eukaryota_unclassified	Eukaryota_unclassified	Eukaryota_unclassified	Eukaryota_unclassified	Eukaryota_unclassified	no	Marine
Otu00071	Eukaryota	Alveolata	Dinoflagellata	Dinophyceae	Gonyaulacales	Pyrophacaceae	Fragilidium	Fragilidium_sp.	no	no
Otu00072	Eukaryota	Opisthokonta	Metazoa	Annelida	Annelida_X	Annelida_XX	Annelida_XX_unclassified	Annelida_XX_unclassified	no	Urban
Otu00073	Eukaryota	Opisthokonta	Metazoa	Gastrotricha	Gastrotricha_X	Gastrotricha_XX	Gastrotricha_XX_unclassified	Gastrotricha_XX_unclassified	no	no
Otu00074	Eukaryota	Rhizaria	Cercozoa	Filosa-Sarcomonadea	Pansomonadida	Pansomonadida_X	Pansomonadida_XX	Pansomonadida_XX_sp.	no	no
Otu00075	Eukaryota	Hacrobia	Cryptophyta	Cryptophyceae	Cryptomonadales	Cryptomonadales_X	Proteomonas	Proteomonas_sulcata	no	Marine
Otu00076	Eukaryota	Stramenopiles	Ochrophyta	Chrysophyceae	Chrysophyceae_X	Chrysophyceae_Clade-C	Poteriospumella	Poteriospumella_lacustris	no	Urban
Otu00077	Eukaryota	Archaeplastida	Chlorophyta	Trebouxiophyceae	Chlorellales	Chlorellales_X	Chlorella	Chlorella_sorokiniana	no	Urban
Otu00078	Eukaryota	Alveolata	Ciliophora	Nassophorea	Nassophorea_X	Nassulida	Nassulida_unclassified	Nassulida_unclassified	no	no
Otu00079	Eukaryota	Alveolata	Dinoflagellata	Syndiniales	Dino-Group-II	Dino-Group-II-Clade-26	Dino-Group-II-Clade-26_X	Dino-Group-II-Clade-26_X_sp.	no	Marine
Otu00080	Eukaryota	Eukaryota_unclassified	Eukaryota_unclassified	Eukaryota_unclassified	Eukaryota_unclassified	Eukaryota_unclassified	Eukaryota_unclassified	Eukaryota_unclassified	no	no
Otu00081	Eukaryota	Hacrobia	Haptophyta	Prymnesiophyceae	Prymnesiales	Chrysochromulinaceae	Chrysochromulina	Chrysochromulina_sp.	yes	Marine
Otu00082	Eukaryota	Hacrobia	Cryptophyta	Cryptophyceae	Cryptomonadales	Cryptomonadales_X	Cryptomonas	Cryptomonas_unclassified	no	no
Otu00083	Eukaryota	Opisthokonta	Metazoa	Platyhelminthes	Turbellaria	Rhabdocoela	Gieysztoria	Gieysztoria_sp.	no	no
Otu00084	Eukaryota	Hacrobia	Cryptophyta	Cryptophyceae	Cryptomonadales	Cryptomonadales_X	Cryptomonas	Cryptomonas_unclassified	no	no
Otu00085	Eukaryota	Rhizaria	Cercozoa	Endomyxa	Vampyrellida	sm27-lineage	sm27-lineage_X	sm27-lineage_X_sp.	no	no
Otu00086	Eukaryota	Hacrobia	Cryptophyta	Cryptophyceae	Cryptomonadales	Cryptomonadales_X	Cryptomonas	Cryptomonas_paramecium	no	no
Otu00087	Eukaryota	Hacrobia	Cryptophyta	Cryptophyceae	Cryptomonadales	Cryptomonadales_X	Plagioselmis	Plagioselmis_prolonga	no	Mangrove
Otu00088	Eukaryota	Stramenopiles	Ochrophyta	Bacillariophyta	Bacillariophyta_X	Polar-centric-Mediophyceae	Conticribra	Conticribra_weissflogii	no	Mangrove
Otu00089	Eukaryota	Opisthokonta	Metazoa	Rotifera	Rotifera_X	Rotifera_XX	Rotifera_XX_unclassified	Rotifera_XX_unclassified	no	no
Otu00090	Eukaryota	Alveolata	Apicomplexa	Colpodellidea	Colpodellida	Colpodellaceae	Voromonas	Voromonas_sp.	no	no
Otu00091	Eukaryota	Alveolata	Ciliophora	Spirotrichea	Choreotrichida	Strobilidiidae_I	Pelagostrobilidium	Pelagostrobilidium_minutum	no	Mangrove
Otu00092	Eukaryota	Alveolata	Dinoflagellata	Dinophyceae	Dinophyceae_unclassified	Dinophyceae_unclassified	Dinophyceae_unclassified	Dinophyceae_unclassified	no	Marine
Otu00093	Eukaryota	Archaeplastida	Chlorophyta	Chlorophyceae	Chlamydomonadales	Chlamydomonadales_X	Chlamydomonadales_X_unclassified	Chlamydomonadales_X_unclassified	no	no
Otu00094	Eukaryota	Archaeplastida	Chlorophyta	Chlorophyceae	Chlamydomonadales	Chlamydomonadales_X	Chlamydomonadales_X_unclassified	Chlamydomonadales_X_unclassified	no	no
Otu00095	Eukaryota	Alveolata	Dinoflagellata	Dinophyceae	Peridiniales	Heterocapsaceae	Heterocapsa	Heterocapsa_sp.	yes	Marine
Otu00096	Eukaryota	Alveolata	Dinoflagellata	Syndiniales	Dino-Group-I	Dino-Group-I-Clade-1	Dino-Group-I-Clade-1_X	Dino-Group-I-Clade-1_X_sp.	no	Marine
Otu00097	Eukaryota	Hacrobia	Haptophyta	Prymnesiophyceae	Prymnesiales	Chrysochromulinaceae	Chrysochromulina	Chrysochromulina_sp.	yes	Marine
Otu00098	Eukaryota	Opisthokonta	Metazoa	Nematoda	Chromadorea	Chromadorea_X	Chromadorea_X_unclassified	Chromadorea_X_unclassified	no	no
Otu00099	Eukaryota	Alveolata	Ciliophora	Oligohymenophorea	Peritrichia_2	Sessilida	Sessilida_unclassified	Sessilida_unclassified	no	no
Otu00100	Eukaryota	Stramenopiles	Ochrophyta	Chrysophyceae	Chrysophyceae_X	Chrysophyceae_Clade-C	Chrysophyceae_Clade-C_X	Chrysophyceae_Clade-C_X_sp.	no	no
Otu00101	Eukaryota	Opisthokonta	Metazoa	Cnidaria	Cnidaria_X	Hydrozoa	Hydrozoa_unclassified	Hydrozoa_unclassified	no	no
Otu00102	Eukaryota	Archaeplastida	Chlorophyta	Chlorophyceae	Sphaeropleales	Sphaeropleales_X	Desmodesmus	Desmodesmus_unclassified	no	Urban
Otu00103	Eukaryota	Hacrobia	Cryptophyta	Cryptophyceae	Cryptomonadales	Cryptomonadales_X	Cryptomonadales_X_unclassified	Cryptomonadales_X_unclassified	no	Mangrove
Otu00104	Eukaryota	Stramenopiles	Ochrophyta	Bacillariophyta	Bacillariophyta_X	Raphid-pennate	Nitzschia	Nitzschia_amphibia	yes	no
Otu00105	Eukaryota	Archaeplastida	Chlorophyta	Chlorophyceae	Chlamydomonadales	Chlamydomonadales_X	Chlamydomonadales_X_unclassified	Chlamydomonadales_X_unclassified	no	no
Otu00106	Eukaryota	Archaeplastida	Chlorophyta	Chlorophyceae	Sphaeropleales	Sphaeropleales_X	Sphaeropleales_X_unclassified	Sphaeropleales_X_unclassified	no	no
Otu00107	Eukaryota	Opisthokonta	Fungi	Cryptomycota	Cryptomycotina	Cryptomycotina_X	Cryptomycotina_XX	Cryptomycotina_XX_sp.	no	no
Otu00108	Eukaryota	Alveolata	Dinoflagellata	Syndiniales	Dino-Group-I	Dino-Group-I-Clade-1	Dino-Group-I-Clade-1_X	Dino-Group-I-Clade-1_X_sp.	no	Marine
Otu00109	Eukaryota	Opisthokonta	Metazoa	Gastrotricha	Gastrotricha_X	Gastrotricha_XX	Gastrotricha_XXX	Gastrotricha_XXX_sp.	no	no
Otu00110	Eukaryota	Stramenopiles	Ochrophyta	Bacillariophyta	Bacillariophyta_X	Raphid-pennate	Pseudo-nitzschia	Pseudo-nitzschia_unclassified	yes	Marine
Otu00111	Eukaryota	Alveolata	Dinoflagellata	Dinophyceae	Dinophyceae_unclassified	Dinophyceae_unclassified	Dinophyceae_unclassified	Dinophyceae_unclassified	no	no
Otu00112	Eukaryota	Alveolata	Dinoflagellata	Dinophyceae	Dinophyceae_unclassified	Dinophyceae_unclassified	Dinophyceae_unclassified	Dinophyceae_unclassified	no	Marine
Otu00113	Eukaryota	Alveolata	Alveolata_unclassified	Alveolata_unclassified	Alveolata_unclassified	Alveolata_unclassified	Alveolata_unclassified	Alveolata_unclassified	no	no
Otu00114	Eukaryota	Alveolata	Ciliophora	Oligohymenophorea	Peritrichia_2	Sessilida	Vorticella	Vorticella_microstoma	no	no
Otu00115	Eukaryota	Archaeplastida	Chlorophyta	Chlorophyceae	Chlamydomonadales	Chlamydomonadales_X	Chlamydomonadales_X_unclassified	Chlamydomonadales_X_unclassified	no	no
Otu00116	Eukaryota	Hacrobia	Cryptophyta	Cryptophyceae	Cryptomonadales	Cryptomonadales_X	Hemiselmis	Hemiselmis_andersenii	no	Mangrove
Otu00117	Eukaryota	Opisthokonta	Metazoa	Craniata	Craniata_X	Craniata_XX	Capra	Capra_hircus	no	Urban
Otu00118	Eukaryota	Alveolata	Dinoflagellata	Dinophyceae	Dinophyceae_unclassified	Dinophyceae_unclassified	Dinophyceae_unclassified	Dinophyceae_unclassified	no	no
Otu00119	Eukaryota	Rhizaria	Cercozoa	Filosa-Thecofilosea	Ebriida	Ebriida_X	Ebriida_XX	Ebriida_XX_sp.	no	Marine
Otu00120	Eukaryota	Opisthokonta	Metazoa	Arthropoda	Crustacea	Ostracoda	Heterocypris	Heterocypris_unclassified	no	no
Otu00121	Eukaryota	Archaeplastida	Chlorophyta	Trebouxiophyceae	Chlorellales	Chlorellales_X	Picochlorum	Picochlorum_sp.	no	Mangrove
Otu00122	Eukaryota	Opisthokonta	Fungi	Cryptomycota	Cryptomycotina	Cryptomycotina_X	Cryptomycotina_XX	Cryptomycotina_XX_sp.	no	Urban
Otu00123	Eukaryota	Alveolata	Ciliophora	Spirotrichea	Strombidiida	Tontoniidae_B	Pseudotontonia	Pseudotontonia_simplicidens	no	Marine
Otu00124	Eukaryota	Archaeplastida	Streptophyta	Zygnemophyceae	Zygnemophyceae_X	Zygnemophyceae_XX	Spirogyra	Spirogyra_sp.	no	no
Otu00125	Eukaryota	Hacrobia	Cryptophyta	Cryptophyceae	Cryptomonadales	Cryptomonadales_X	Cryptomonas	Cryptomonas_pyrenoidifera	no	no
Otu00126	Eukaryota	Stramenopiles	Ochrophyta	Bacillariophyta	Bacillariophyta_X	Polar-centric-Mediophyceae	Cyclotella	Cyclotella_meneghiniana	no	no
Otu00127	Eukaryota	Alveolata	Dinoflagellata	Dinophyceae	Dinophyceae_unclassified	Dinophyceae_unclassified	Dinophyceae_unclassified	Dinophyceae_unclassified	no	no
Otu00128	Eukaryota	Eukaryota_unclassified	Eukaryota_unclassified	Eukaryota_unclassified	Eukaryota_unclassified	Eukaryota_unclassified	Eukaryota_unclassified	Eukaryota_unclassified	no	no
Otu00129	Eukaryota	Opisthokonta	Metazoa	Nematoda	Chromadorea	Chromadorea_X	Caenorhabditis	Caenorhabditis_brenneri	no	no
Otu00130	Eukaryota	Eukaryota_unclassified	Eukaryota_unclassified	Eukaryota_unclassified	Eukaryota_unclassified	Eukaryota_unclassified	Eukaryota_unclassified	Eukaryota_unclassified	no	no
Otu00131	Eukaryota	Opisthokonta	Metazoa	Gastrotricha	Gastrotricha_X	Gastrotricha_XX	Heterolepidoderma	Heterolepidoderma_sp.	no	no
Otu00132	Eukaryota	Alveolata	Dinoflagellata	Dinophyceae	Dinophyceae_unclassified	Dinophyceae_unclassified	Dinophyceae_unclassified	Dinophyceae_unclassified	no	Marine
Otu00133	Eukaryota	Alveolata	Ciliophora	Spirotrichea	Hypotrichia	Hypotrichia_unclassified	Hypotrichia_unclassified	Hypotrichia_unclassified	no	no
Otu00134	Eukaryota	Opisthokonta	Metazoa	Nematoda	Chromadorea	Chromadorea_X	Diplogaster	Diplogaster_sp.	no	no
Otu00135	Eukaryota	Alveolata	Dinoflagellata	Dinophyceae	Peridiniales	Kryptoperidiniaceae	Kryptoperidinium	Kryptoperidinium_foliaceum	no	no
Otu00136	Eukaryota	Alveolata	Dinoflagellata	Dinophyceae	Suessiales	Suessiales_unclassified	Suessiales_unclassified	Suessiales_unclassified	no	no
Otu00137	Eukaryota	Archaeplastida	Chlorophyta	Chlorophyceae	Chlamydomonadales	Chlamydomonadales_X	Chlamydomonadales_X_unclassified	Chlamydomonadales_X_unclassified	no	no
Otu00138	Eukaryota	Opisthokonta	Fungi	Cryptomycota	Cryptomycotina	Cryptomycotina_X	Cryptomycotina_XX	Cryptomycotina_XX_sp.	no	Urban
Otu00139	Eukaryota	Archaeplastida	Chlorophyta	Chlorophyceae	Chlamydomonadales	Chlamydomonadales_X	Chlamydomonas	Chlamydomonas_unclassified	no	no
Otu00140	Eukaryota	Hacrobia	Cryptophyta	Cryptophyceae	Cryptophyceae_X	Basal_Cryptophyceae-1	Basal_Cryptophyceae-1_X	Basal_Cryptophyceae-1_X_sp.	no	no
Otu00141	Eukaryota	Rhizaria	Cercozoa	Filosa-Sarcomonadea	Glissomonadida	Sandonidae	Sandonidae_unclassified	Sandonidae_unclassified	no	no
Otu00142	Eukaryota	Alveolata	Ciliophora	Spirotrichea	Strombidiida	Strombidiidae_R	Strombidium_R	Strombidium_R_sp.	no	Marine
Otu00143	Eukaryota	Stramenopiles	Ochrophyta	Bacillariophyta	Bacillariophyta_X	Radial-centric-basal-Coscinodiscophyceae	Actinocyclus	Actinocyclus_curvatulus	no	no
Otu00144	Eukaryota	Archaeplastida	Chlorophyta	Chlorophyceae	Chlamydomonadales	Chlamydomonadales_X	Chlorochytrium	Chlorochytrium_lemnae	no	no
Otu00145	Eukaryota	Hacrobia	Haptophyta	Prymnesiophyceae	Phaeocystales	Phaeocystaceae	Phaeocystis	Phaeocystis_cordata	yes	Marine
Otu00146	Eukaryota	Alveolata	Dinoflagellata	Dinophyceae	Gonyaulacales	Gonyaulacales_unclassified	Gonyaulacales_unclassified	Gonyaulacales_unclassified	no	no
Otu00147	Eukaryota	Opisthokonta	Metazoa	Annelida	Annelida_X	Annelida_XX	Capitella	Capitella_sp.	no	no
Otu00148	Eukaryota	Alveolata	Ciliophora	Prostomatea_1	Prostomatea_1_X	Colepidae	Coleps	Coleps_hirtus	no	no
Otu00149	Eukaryota	Opisthokonta	Metazoa	Arthropoda	Crustacea	Maxillopoda	Maxillopoda_unclassified	Maxillopoda_unclassified	no	no
Otu00150	Eukaryota	Eukaryota_unclassified	Eukaryota_unclassified	Eukaryota_unclassified	Eukaryota_unclassified	Eukaryota_unclassified	Eukaryota_unclassified	Eukaryota_unclassified	no	no
Otu00151	Eukaryota	Alveolata	Ciliophora	Oligohymenophorea	Scuticociliatia_2	Scuticociliatia_2_X	Cyclidium_3	Cyclidium_glaucoma	no	no
Otu00152	Eukaryota	Opisthokonta	Metazoa	Cnidaria	Cnidaria_X	Anthozoa	Anthozoa_unclassified	Anthozoa_unclassified	no	no
Otu00153	Eukaryota	Alveolata	Ciliophora	Oligohymenophorea	Peritrichia_2	Sessilida	Vorticella	Vorticella_microstoma	no	no
Otu00154	Eukaryota	Alveolata	Dinoflagellata	Dinophyceae	Dinophyceae_unclassified	Dinophyceae_unclassified	Dinophyceae_unclassified	Dinophyceae_unclassified	no	no
Otu00155	Eukaryota	Rhizaria	Cercozoa	Filosa-Sarcomonadea	Pansomonadida	Agitatidae	Agitata	Agitata_tremulans	no	no
Otu00156	Eukaryota	Alveolata	Dinoflagellata	Dinophyceae	Gymnodiniales	Gymnodiniales_unclassified	Gymnodiniales_unclassified	Gymnodiniales_unclassified	no	Marine
Otu00157	Eukaryota	Stramenopiles	Ochrophyta	Bacillariophyta	Bacillariophyta_X	Raphid-pennate	Navicula	Navicula_unclassified	no	no
Otu00158	Eukaryota	Opisthokonta	Metazoa	Annelida	Annelida_X	Annelida_XX	Capitella	Capitella_unclassified	no	no
Otu00159	Eukaryota	Alveolata	Dinoflagellata	Dinophyceae	Dinophyceae_unclassified	Dinophyceae_unclassified	Dinophyceae_unclassified	Dinophyceae_unclassified	no	no
Otu00160	Eukaryota	Stramenopiles	Ochrophyta	Bacillariophyta	Bacillariophyta_X	Polar-centric-Mediophyceae	Chaetoceros	Chaetoceros_gracilis	no	no
Otu00161	Eukaryota	Eukaryota_unclassified	Eukaryota_unclassified	Eukaryota_unclassified	Eukaryota_unclassified	Eukaryota_unclassified	Eukaryota_unclassified	Eukaryota_unclassified	no	Marine
Otu00162	Eukaryota	Alveolata	Dinoflagellata	Dinophyceae	Gonyaulacales	Gonyaulacaceae	Gonyaulax	Gonyaulax_cochlea	yes	no
Otu00163	Eukaryota	Hacrobia	Cryptophyta	Cryptophyceae	Cryptomonadales	Cryptomonadales_X	Teleaulax	Teleaulax_unclassified	no	no
Otu00164	Eukaryota	Opisthokonta	Metazoa	Arthropoda	Crustacea	Maxillopoda	Maxillopoda_unclassified	Maxillopoda_unclassified	no	no
Otu00165	Eukaryota	Alveolata	Dinoflagellata	Syndiniales	Dino-Group-I	Dino-Group-I-Clade-1	Dino-Group-I-Clade-1_X	Dino-Group-I-Clade-1_X_sp.	no	Marine
Otu00166	Eukaryota	Alveolata	Ciliophora	Oligohymenophorea	Hymenostomatia	Tetrahymenida	Tetrahymena	Tetrahymena_australis	no	no
Otu00167	Eukaryota	Eukaryota_unclassified	Eukaryota_unclassified	Eukaryota_unclassified	Eukaryota_unclassified	Eukaryota_unclassified	Eukaryota_unclassified	Eukaryota_unclassified	no	no
Otu00168	Eukaryota	Opisthokonta	Metazoa	Gastrotricha	Gastrotricha_X	Gastrotricha_XX	Gastrotricha_XX_unclassified	Gastrotricha_XX_unclassified	no	no
Otu00169	Eukaryota	Opisthokonta	Metazoa	Arthropoda	Crustacea	Maxillopoda	Maxillopoda_unclassified	Maxillopoda_unclassified	no	no
Otu00170	Eukaryota	Archaeplastida	Chlorophyta	Chlorophyceae	Chlamydomonadales	Chlamydomonadales_X	Chlamydomonadales_X_unclassified	Chlamydomonadales_X_unclassified	no	no
Otu00171	Eukaryota	Archaeplastida	Chlorophyta	Chlorophyceae	Sphaeropleales	Sphaeropleales_X	Desmodesmus	Desmodesmus_communis	no	no
Otu00172	Eukaryota	Eukaryota_unclassified	Eukaryota_unclassified	Eukaryota_unclassified	Eukaryota_unclassified	Eukaryota_unclassified	Eukaryota_unclassified	Eukaryota_unclassified	no	no
Otu00173	Eukaryota	Alveolata	Ciliophora	Phyllopharyngea	Cyrtophoria_4	Chilodonellidae	Trithigmostoma	Trithigmostoma_steini	no	no
Otu00174	Eukaryota	Archaeplastida	Chlorophyta	Chlorophyceae	Sphaeropleales	Sphaeropleales_X	Scenedesmus	Scenedesmus_armatus	no	no
Otu00175	Eukaryota	Alveolata	Dinoflagellata	Dinophyceae	Gymnodiniales	Gymnodiniaceae	Gymnodiniaceae_unclassified	Gymnodiniaceae_unclassified	no	Marine
Otu00176	Eukaryota	Alveolata	Perkinsea	Perkinsida	Perkinsida_X	Perkinsida_XX	Perkinsida_XXX	Perkinsida_XXX_sp.	no	no
Otu00177	Eukaryota	Archaeplastida	Chlorophyta	Chlorophyceae	Chlamydomonadales	Chlamydomonadales_X	Chlamydomonadales_X_unclassified	Chlamydomonadales_X_unclassified	no	no
Otu00178	Eukaryota	Opisthokonta	Metazoa	Nemertea	Nemertea_X	Nemertea_XX	Nemertea_XX_unclassified	Nemertea_XX_unclassified	no	no
Otu00179	Eukaryota	Alveolata	Ciliophora	Phyllopharyngea	Cyrtophoria_4	Chilodonellidae	Chilodonella	Chilodonella_uncinata	no	no
Otu00180	Eukaryota	Stramenopiles	Opalozoa	Bicoecea	Pseudodendromonadales	Pseudodendromonadales_X	Siluania	Siluania_monomastiga	no	no
Otu00181	Eukaryota	Alveolata	Dinoflagellata	Dinophyceae	Gymnodiniales	Gymnodiniaceae	Gymnodinium	Gymnodinium_unclassified	yes	Marine
Otu00182	Eukaryota	Opisthokonta	Metazoa	Craniata	Craniata_X	Teleostei	Gambusia	Gambusia_holbrooki	no	no
Otu00183	Eukaryota	Alveolata	Ciliophora	Spirotrichea	Hypotrichia	Hypotrichia_unclassified	Hypotrichia_unclassified	Hypotrichia_unclassified	no	no
Otu00184	Eukaryota	Alveolata	Dinoflagellata	Syndiniales	Dino-Group-I	Dino-Group-I-Clade-4	Dino-Group-I-Clade-4_X	Dino-Group-I-Clade-4_X_sp.	no	no
Otu00185	Eukaryota	Alveolata	Dinoflagellata	Dinophyceae	Gonyaulacales	Ceratiaceae	Tripos	Tripos_furca	no	Mangrove
Otu00186	Eukaryota	Alveolata	Ciliophora	Spirotrichea	Hypotrichia	Oxytrichidae	Tetmemena	Tetmemena_pustulata	no	no
Otu00187	Eukaryota	Alveolata	Ciliophora	Oligohymenophorea	Hymenostomatia	Glaucomidae	Glaucomidae_unclassified	Glaucomidae_unclassified	no	no
Otu00188	Eukaryota	Stramenopiles	Opalozoa	Bicoecea	Pseudodendromonadales	Pseudodendromonadales_X	Pseudodendromonadales_X_unclassified	Pseudodendromonadales_X_unclassified	no	no
Otu00189	Eukaryota	Opisthokonta	Metazoa	Annelida	Annelida_X	Annelida_XX	Dasybranchus	Dasybranchus_sp.	no	no
Otu00190	Eukaryota	Alveolata	Dinoflagellata	Dinophyceae	Gymnodiniales	Gymnodiniaceae	Gymnodiniaceae_unclassified	Gymnodiniaceae_unclassified	no	no
Otu00191	Eukaryota	Alveolata	Dinoflagellata	Dinophyceae	Dinophyceae_unclassified	Dinophyceae_unclassified	Dinophyceae_unclassified	Dinophyceae_unclassified	no	no
Otu00192	Eukaryota	Archaeplastida	Chlorophyta	Chlorophyceae	Sphaeropleales	Sphaeropleales_X	Hariotina	Hariotina_reticulata	no	no
Otu00193	Eukaryota	Stramenopiles	Ochrophyta	Eustigmatophyceae	Eustigmatophyceae_X	Eustigmatophyceae_XX	Eustigmatophyceae_XX_unclassified	Eustigmatophyceae_XX_unclassified	no	no
Otu00194	Eukaryota	Alveolata	Dinoflagellata	Dinophyceae	Dinophyceae_unclassified	Dinophyceae_unclassified	Dinophyceae_unclassified	Dinophyceae_unclassified	no	Marine
Otu00195	Eukaryota	Opisthokonta	Metazoa	Gastrotricha	Gastrotricha_X	Gastrotricha_XX	Gastrotricha_XX_unclassified	Gastrotricha_XX_unclassified	no	no
Otu00196	Eukaryota	Opisthokonta	Fungi	Fungi_unclassified	Fungi_unclassified	Fungi_unclassified	Fungi_unclassified	Fungi_unclassified	no	no
Otu00197	Eukaryota	Alveolata	Ciliophora	Spirotrichea	Strombidiida	Strombidiida_unclassified	Strombidiida_unclassified	Strombidiida_unclassified	no	no
Otu00198	Eukaryota	Alveolata	Dinoflagellata	Dinophyceae	Dinophyceae_unclassified	Dinophyceae_unclassified	Dinophyceae_unclassified	Dinophyceae_unclassified	no	no
Otu00199	Eukaryota	Opisthokonta	Metazoa	Platyhelminthes	Turbellaria	Rhabdocoela	Rhabdocoela_unclassified	Rhabdocoela_unclassified	no	no
Otu00200	Eukaryota	Hacrobia	Cryptophyta	Cryptophyceae	Cryptomonadales	Cryptomonadales_X	Cryptomonas	Cryptomonas_unclassified	no	no
Otu00201	Eukaryota	Stramenopiles	Sagenista	Labyrinthulomycetes	Thraustochytriales	Thraustochytriaceae	Thraustochytriaceae_unclassified	Thraustochytriaceae_unclassified	no	Urban
Otu00202	Eukaryota	Archaeplastida	Chlorophyta	Chlorophyceae	Chlamydomonadales	Chlamydomonadales_X	Chlamydomonadales_X_unclassified	Chlamydomonadales_X_unclassified	no	no
Otu00203	Eukaryota	Archaeplastida	Rhodophyta	Florideophyceae	Gigartinales	Gigartinales_X	Gigartinales_X_unclassified	Gigartinales_X_unclassified	no	no
Otu00204	Eukaryota	Alveolata	Dinoflagellata	Dinophyceae	Peridiniales	Kryptoperidiniaceae	Durinskia	Durinskia_sp.	no	no
Otu00205	Eukaryota	Alveolata	Dinoflagellata	Dinophyceae	Dinophyceae_unclassified	Dinophyceae_unclassified	Dinophyceae_unclassified	Dinophyceae_unclassified	no	no
Otu00206	Eukaryota	Stramenopiles	Ochrophyta	Bacillariophyta	Bacillariophyta_X	Raphid-pennate	Navicula	Navicula_unclassified	no	no
Otu00207	Eukaryota	Stramenopiles	Ochrophyta	Bacillariophyta	Bacillariophyta_X	Polar-centric-Mediophyceae	Chaetoceros	Chaetoceros_muellerii	no	no
Otu00208	Eukaryota	Opisthokonta	Metazoa	Platyhelminthes	Turbellaria	Catenulida	Stenostomum	Stenostomum_simplex	no	no
Otu00209	Eukaryota	Rhizaria	Radiolaria	Acantharea	Arthracanthida-Symphyacanthida	Arthracanthida-Symphyacanthida_X	Lychnaspis	Lychnaspis_giltschi	no	no
Otu00210	Eukaryota	Opisthokonta	Metazoa	Arthropoda	Crustacea	Maxillopoda	Macrocyclops	Macrocyclops_albidus	no	no
Otu00211	Eukaryota	Archaeplastida	Chlorophyta	Trebouxiophyceae	Chlorellales	Chlorellales_X	Chlorellales_X_unclassified	Chlorellales_X_unclassified	no	no
Otu00212	Eukaryota	Alveolata	Dinoflagellata	Dinophyceae	Dinophyceae_unclassified	Dinophyceae_unclassified	Dinophyceae_unclassified	Dinophyceae_unclassified	no	Marine
Otu00213	Eukaryota	Archaeplastida	Chlorophyta	Chlorophyceae	Chlamydomonadales	Chlamydomonadales_X	Chlamydomonadales_X_unclassified	Chlamydomonadales_X_unclassified	no	no
Otu00214	Eukaryota	Opisthokonta	Metazoa	Platyhelminthes	Turbellaria	Rhabdocoela	Gieysztoria	Gieysztoria_sp.	no	no
Otu00215	Eukaryota	Archaeplastida	Chlorophyta	Ulvophyceae	Ulvales-relatives	Ulvales-relatives_X	Ulvales-relatives_X_unclassified	Ulvales-relatives_X_unclassified	no	no
Otu00216	Eukaryota	Alveolata	Ciliophora	Oligohymenophorea	Hymenostomatia	Tetrahymenida	Tetrahymena	Tetrahymena_pyriformis	no	no
Otu00217	Eukaryota	Opisthokonta	Metazoa	Nematoda	Chromadorea	Chromadorea_X	Diploscapter	Diploscapter_sp.	no	no
Otu00218	Eukaryota	Archaeplastida	Chlorophyta	Chlorophyceae	Chlamydomonadales	Chlamydomonadales_X	Chlamydomonadales_X_unclassified	Chlamydomonadales_X_unclassified	no	no
Otu00219	Eukaryota	Alveolata	Ciliophora	Colpodea	Colpodea_X	Platyophryida	Platyophryida_unclassified	Platyophryida_unclassified	no	no
Otu00220	Eukaryota	Archaeplastida	Chlorophyta	Chlorophyceae	Chlamydomonadales	Chlamydomonadales_X	Chlamydomonadales_X_unclassified	Chlamydomonadales_X_unclassified	no	no
Otu00221	Eukaryota	Stramenopiles	Ochrophyta	Chrysophyceae	Chrysophyceae_X	Chrysophyceae_Clade-F	Paraphysomonas	Paraphysomonas_unclassified	no	no
Otu00222	Eukaryota	Stramenopiles	Ochrophyta	Chrysophyceae	Chrysophyceae_X	Chrysophyceae_X_unclassified	Chrysophyceae_X_unclassified	Chrysophyceae_X_unclassified	no	no
Otu00223	Eukaryota	Eukaryota_unclassified	Eukaryota_unclassified	Eukaryota_unclassified	Eukaryota_unclassified	Eukaryota_unclassified	Eukaryota_unclassified	Eukaryota_unclassified	no	no
Otu00224	Eukaryota	Opisthokonta	Metazoa	Annelida	Annelida_X	Annelida_XX	Annelida_XX_unclassified	Annelida_XX_unclassified	no	no
Otu00225	Eukaryota	Opisthokonta	Metazoa	Arthropoda	Crustacea	Maxillopoda	Hemicyclops	Hemicyclops_thalassius	no	no
Otu00226	Eukaryota	Alveolata	Dinoflagellata	Dinophyceae	Gymnodiniales	Ceratoperidiniaceae	Ceratoperidinium	Ceratoperidinium_falcatum	no	no
Otu00227	Eukaryota	Opisthokonta	Metazoa	Arthropoda	Crustacea	Maxillopoda	Maxillopoda_unclassified	Maxillopoda_unclassified	no	no
Otu00228	Eukaryota	Alveolata	Dinoflagellata	Syndiniales	Dino-Group-I	Dino-Group-I-Clade-4	Dino-Group-I-Clade-4_X	Dino-Group-I-Clade-4_X_sp.	no	no
Otu00229	Eukaryota	Alveolata	Dinoflagellata	Dinophyceae	Dinophyceae_X	Tovelliaceae	Esoptrodinium	Esoptrodinium_sp.	no	no
Otu00230	Eukaryota	Alveolata	Ciliophora	Oligohymenophorea	Peniculia	Peniculida	Frontonia_2	Frontonia_2_unclassified	no	no
Otu00231	Eukaryota	Opisthokonta	Metazoa	Cnidaria	Cnidaria_X	Anthozoa	Metridium	Metridium_senile	no	no
Otu00232	Eukaryota	Stramenopiles	Ochrophyta	Bacillariophyta	Bacillariophyta_X	Polar-centric-Mediophyceae	Thalassiosira	Thalassiosira_unclassified	no	no
Otu00233	Eukaryota	Alveolata	Ciliophora	Spirotrichea	Hypotrichia	Hypotrichia_unclassified	Hypotrichia_unclassified	Hypotrichia_unclassified	no	no
Otu00234	Eukaryota	Stramenopiles	Ochrophyta	Chrysophyceae	Chrysophyceae_X	Chrysophyceae_Clade-C	Chrysophyceae_Clade-C_unclassified	Chrysophyceae_Clade-C_unclassified	no	no
Otu00235	Eukaryota	Hacrobia	Cryptophyta	Cryptophyceae	Cryptomonadales	Cryptomonadales_X	Hemiselmis	Hemiselmis_cryptochromatica	no	no
Otu00236	Eukaryota	Stramenopiles	Opalozoa	Bicoecea	Pseudodendromonadales	Pseudodendromonadales_X	Pseudodendromonadales_X_unclassified	Pseudodendromonadales_X_unclassified	no	no
Otu00237	Eukaryota	Archaeplastida	Chlorophyta	Trebouxiophyceae	Chlorellales	Chlorellales_X	Chlorellales_X_unclassified	Chlorellales_X_unclassified	no	Mangrove
Otu00238	Eukaryota	Opisthokonta	Metazoa	Annelida	Annelida_X	Annelida_XX	Capitella	Capitella_sp.	no	no
Otu00239	Eukaryota	Alveolata	Alveolata_unclassified	Alveolata_unclassified	Alveolata_unclassified	Alveolata_unclassified	Alveolata_unclassified	Alveolata_unclassified	no	no
Otu00240	Eukaryota	Eukaryota_unclassified	Eukaryota_unclassified	Eukaryota_unclassified	Eukaryota_unclassified	Eukaryota_unclassified	Eukaryota_unclassified	Eukaryota_unclassified	no	no
Otu00241	Eukaryota	Stramenopiles	Ochrophyta	Chrysophyceae	Chrysophyceae_X	Chrysophyceae_Clade-C	Chrysophyceae_Clade-C_X	Chrysophyceae_Clade-C_X_sp.	no	no
Otu00242	Eukaryota	Alveolata	Ciliophora	Plagiopylea	Plagiopylea_X	Trimyemidae	Trimyema	Trimyema_unclassified	no	no
Otu00243	Eukaryota	Stramenopiles	Ochrophyta	Chrysophyceae	Chrysophyceae_X	Chrysophyceae_X_unclassified	Chrysophyceae_X_unclassified	Chrysophyceae_X_unclassified	no	no
Otu00244	Eukaryota	Amoebozoa	Lobosa	Lobosa-G1	Lobosa-G1_X	Lobosa-G1_XX	Lobosa-G1_XXX	Lobosa-G1_XXX_sp.	no	no
Otu00245	Eukaryota	Stramenopiles	Ochrophyta	Bacillariophyta	Bacillariophyta_X	Raphid-pennate	Sellaphora	Sellaphora_pupula	no	no
Otu00246	Eukaryota	Hacrobia	Haptophyta	Prymnesiophyceae	Prymnesiales	Prymnesiaceae	Prymnesium	Prymnesium_sp.	yes	no
Otu00247	Eukaryota	Alveolata	Ciliophora	Spirotrichea	Strombidiida	Strombidiidae_N	Strombidium_N	Strombidium_guangdongense	no	no
Otu00248	Eukaryota	Opisthokonta	Metazoa	Arthropoda	Crustacea	Maxillopoda	Maxillopoda_unclassified	Maxillopoda_unclassified	no	no
Otu00249	Eukaryota	Stramenopiles	Ochrophyta	Bacillariophyta	Bacillariophyta_X	Raphid-pennate	Raphid-pennate_unclassified	Raphid-pennate_unclassified	no	no
Otu00250	Eukaryota	Alveolata	Ciliophora	Oligohymenophorea	Peniculia	Parameciidae	Paramecium	Paramecium_unclassified	no	no
Otu00251	Eukaryota	Alveolata	Ciliophora	Nassophorea	Nassophorea_X	Nassulida	Nassulida_unclassified	Nassulida_unclassified	no	no
Otu00252	Eukaryota	Alveolata	Ciliophora	Spirotrichea	Strombidiida_G	Strombidiida_G_X	Strombidiida_G_XX	Strombidiida_G_XX_sp.	no	no
Otu00253	Eukaryota	Stramenopiles	Ochrophyta	Bacillariophyta	Bacillariophyta_X	Polar-centric-Mediophyceae	Cyclotella	Cyclotella_striata	no	no
Otu00254	Eukaryota	Archaeplastida	Chlorophyta	Trebouxiophyceae	Chlorellales	Chlorellales_X	Chlorellales_X_unclassified	Chlorellales_X_unclassified	no	no
Otu00255	Eukaryota	Stramenopiles	Ochrophyta	Bacillariophyta	Bacillariophyta_X	Raphid-pennate	Raphid-pennate_unclassified	Raphid-pennate_unclassified	no	no
Otu00256	Eukaryota	Archaeplastida	Chlorophyta	Ulvophyceae	Oltmansiellopsidales	Oltmansiellopsidales_X	Oltmannsiellopsis	Oltmannsiellopsis_viridis	no	Mangrove
Otu00257	Eukaryota	Archaeplastida	Chlorophyta	Mamiellophyceae	Mamiellales	Mamiellaceae	Mantoniella	Mantoniella_unclassified	no	no
Otu00258	Eukaryota	Archaeplastida	Chlorophyta	Chlorophyceae	Chlamydomonadales	Chlamydomonadales_X	Chlamydomonadales_X_unclassified	Chlamydomonadales_X_unclassified	no	no
Otu00259	Eukaryota	Stramenopiles	Ochrophyta	Chrysophyceae	Chrysophyceae_X	Chrysophyceae_Clade-F	Paraphysomonas	Paraphysomonas_unclassified	no	no
Otu00260	Eukaryota	Eukaryota_unclassified	Eukaryota_unclassified	Eukaryota_unclassified	Eukaryota_unclassified	Eukaryota_unclassified	Eukaryota_unclassified	Eukaryota_unclassified	no	no
Otu00261	Eukaryota	Stramenopiles	Ochrophyta	Chrysophyceae	Chrysophyceae_X	Chrysophyceae_X_unclassified	Chrysophyceae_X_unclassified	Chrysophyceae_X_unclassified	no	no
Otu00262	Eukaryota	Hacrobia	Haptophyta	Prymnesiophyceae	Prymnesiales	Prymnesiophyceae_Clade-B4	Prymnesiophyceae_Clade_B4_X	Prymnesiophyceae_Clade_B4_X_sp.	no	no
Otu00263	Eukaryota	Opisthokonta	Metazoa	Rotifera	Rotifera_X	Rotifera_XX	Rotifera_XX_unclassified	Rotifera_XX_unclassified	no	no
Otu00264	Eukaryota	Alveolata	Ciliophora	Spirotrichea	Strombidiida	Strombidiida_unclassified	Strombidiida_unclassified	Strombidiida_unclassified	no	no
Otu00265	Eukaryota	Stramenopiles	Ochrophyta	Bacillariophyta	Bacillariophyta_X	Raphid-pennate	Entomoneis	Entomoneis_alata	no	no
Otu00266	Eukaryota	Hacrobia	Cryptophyta	Cryptophyceae	Cryptomonadales	Cryptomonadales_X	Cryptomonas	Cryptomonas_ovata	no	no
Otu00267	Eukaryota	Opisthokonta	Metazoa	Nematoda	Chromadorea	Chromadorea_X	Mesorhabditis	Mesorhabditis_longespiculosa	no	no
Otu00268	Eukaryota	Stramenopiles	Opalozoa	Bicoecea	Pseudodendromonadales	Pseudodendromonadales_X	Pseudodendromonadales_XX	Pseudodendromonadales_XX_sp.	no	no
Otu00269	Eukaryota	Opisthokonta	Metazoa	Annelida	Annelida_X	Annelida_XX	Capitella	Capitella_sp.	no	no
Otu00270	Eukaryota	Alveolata	Ciliophora	Spirotrichea	Spirotrichea_unclassified	Spirotrichea_unclassified	Spirotrichea_unclassified	Spirotrichea_unclassified	no	no
Otu00271	Eukaryota	Hacrobia	Cryptophyta	Cryptophyceae	Cryptomonadales	Cryptomonadales_X	Cryptomonadales_X_unclassified	Cryptomonadales_X_unclassified	no	Mangrove
Otu00272	Eukaryota	Stramenopiles	Ochrophyta	Pinguiophyceae	Pinguiochrysidales	Pinguiochrysidaceae	Pinguiochrysis	Pinguiochrysis_pyriformis	no	no
Otu00273	Eukaryota	Opisthokonta	Metazoa	Mollusca	Gastropoda	Heterobranchia	Heterobranchia_unclassified	Heterobranchia_unclassified	no	no
Otu00274	Eukaryota	Opisthokonta	Metazoa	Nematoda	Chromadorea	Chromadorea_X	Panagrolaimus	Panagrolaimus_unclassified	no	no
Otu00275	Eukaryota	Alveolata	Dinoflagellata	Syndiniales	Dino-Group-II	Dino-Group-II-Clade-16	Dino-Group-II-Clade-16_X	Dino-Group-II-Clade-16_X_sp.	no	no
Otu00276	Eukaryota	Hacrobia	Cryptophyta	Cryptophyceae	Cryptomonadales	Cryptomonadales_X	Proteomonas	Proteomonas_sulcata	no	no
Otu00277	Eukaryota	Stramenopiles	Ochrophyta	Bacillariophyta	Bacillariophyta_X	Polar-centric-Mediophyceae	Thalassiosira	Thalassiosira_unclassified	no	no
Otu00278	Eukaryota	Stramenopiles	Ochrophyta	Bacillariophyta	Bacillariophyta_X	Raphid-pennate	Raphid-pennate_unclassified	Raphid-pennate_unclassified	no	no
Otu00279	Eukaryota	Stramenopiles	Ochrophyta	Bacillariophyta	Bacillariophyta_X	Polar-centric-Mediophyceae	Minutocellus	Minutocellus_polymorphus	no	no
Otu00280	Eukaryota	Hacrobia	Haptophyta	Prymnesiophyceae	Prymnesiales	Chrysochromulinaceae	Chrysochromulina	Chrysochromulina_sp.	yes	no
Otu00281	Eukaryota	Eukaryota_unclassified	Eukaryota_unclassified	Eukaryota_unclassified	Eukaryota_unclassified	Eukaryota_unclassified	Eukaryota_unclassified	Eukaryota_unclassified	no	no
Otu00282	Eukaryota	Opisthokonta	Metazoa	Arthropoda	Crustacea	Ostracoda	Eucypris	Eucypris_sp.	no	no
Otu00283	Eukaryota	Archaeplastida	Chlorophyta	Chlorophyceae	Chlamydomonadales	Chlamydomonadales_X	Chlamydomonadales_X_unclassified	Chlamydomonadales_X_unclassified	no	no
Otu00284	Eukaryota	Hacrobia	Picozoa	Picozoa_X	Picozoa_XX	Picozoa_XXX	Picozoa_XXXX	Picozoa_XXXX_sp.	no	no
Otu00285	Eukaryota	Alveolata	Dinoflagellata	Dinophyceae	Dinophyceae_unclassified	Dinophyceae_unclassified	Dinophyceae_unclassified	Dinophyceae_unclassified	no	no
Otu00286	Eukaryota	Hacrobia	Haptophyta	Prymnesiophyceae	Prymnesiales	Chrysochromulinaceae	Chrysochromulina	Chrysochromulina_sp.	yes	no
Otu00287	Eukaryota	Alveolata	Dinoflagellata	Syndiniales	Dino-Group-II	Dino-Group-II-Clade-6	Dino-Group-II-Clade-6_X	Dino-Group-II-Clade-6_X_sp.	no	no
Otu00288	Eukaryota	Opisthokonta	Metazoa	Mollusca	Polyplacophora	Polyplacophora_X	Polyplacophora_X_unclassified	Polyplacophora_X_unclassified	no	no
Otu00289	Eukaryota	Opisthokonta	Metazoa	Nematoda	Chromadorea	Chromadorea_X	Diplogaster	Diplogaster_sp.	no	no
Otu00290	Eukaryota	Alveolata	Dinoflagellata	Dinophyceae	Gymnodiniales	Warnowiaceae	Warnowiaceae_unclassified	Warnowiaceae_unclassified	no	no
Otu00291	Eukaryota	Hacrobia	Picozoa	Picozoa_X	Picozoa_XX	Picozoa_XXX	Picozoa_XXXX	Picozoa_XXXX_sp.	no	no
Otu00292	Eukaryota	Alveolata	Dinoflagellata	Dinophyceae	Gymnodiniales	Gymnodiniaceae	Amphidinium	Amphidinium_unclassified	yes	no
Otu00293	Eukaryota	Alveolata	Ciliophora	Oligohymenophorea	Peritrichia_2	Sessilida	Carchesium	Carchesium_polypinum	no	no
Otu00294	Eukaryota	Alveolata	Dinoflagellata	Syndiniales	Dino-Group-I	Dino-Group-I-Clade-5	Dino-Group-I-Clade-5_X	Dino-Group-I-Clade-5_X_sp.	no	no
Otu00295	Eukaryota	Hacrobia	Picozoa	Picozoa_X	Picozoa_XX	Picozoa_XXX	Picozoa_XXXX	Picozoa_XXXX_sp.	no	no
Otu00296	Eukaryota	Alveolata	Dinoflagellata	Syndiniales	Dino-Group-II	Dino-Group-II-Clade-10-and-11	Dino-Group-II-Clade-10-and-11_X	Dino-Group-II-Clade-10-and-11_X_sp.	no	no
Otu00297	Eukaryota	Archaeplastida	Chlorophyta	Trebouxiophyceae	Chlorellales	Chlorellales_X	Chlorellales_X_unclassified	Chlorellales_X_unclassified	no	no
Otu00298	Eukaryota	Rhizaria	Cercozoa	Chlorarachniophyceae	Chlorarachniophyceae_X	LC104-lineage	LC104-lineage_X	LC104-lineage_X_sp.	no	no
Otu00299	Eukaryota	Hacrobia	Haptophyta	Prymnesiophyceae	Prymnesiales	Chrysochromulinaceae	Chrysochromulina	Chrysochromulina_unclassified	yes	no
Otu00300	Eukaryota	Alveolata	Dinoflagellata	Dinophyceae	Gymnodiniales	Gymnodiniaceae	Gymnodiniaceae_unclassified	Gymnodiniaceae_unclassified	no	no
Otu00302	Eukaryota	Alveolata	Ciliophora	Oligohymenophorea	Scuticociliatia_1	Pseudocohnilembidae	Pseudocohnilembus	Pseudocohnilembus_hargisi	no	no
Otu00303	Eukaryota	Archaeplastida	Chlorophyta	Chlorophyceae	Sphaeropleales	Sphaeropleales_X	Mychonastes	Mychonastes_sp.	no	no
Otu00304	Eukaryota	Archaeplastida	Chlorophyta	Chlorophyceae	Chlamydomonadales	Chlamydomonadales_X	Chlamydomonas	Chlamydomonas_unclassified	no	no
Otu00305	Eukaryota	Hacrobia	Cryptophyta	Cryptophyceae	Cryptomonadales	Cryptomonadales_X	Cryptomonas	Cryptomonas_sp.	no	no
Otu00306	Eukaryota	Hacrobia	Centroheliozoa	Centroheliozoa_X	Pterocystida	Pterocystida_X	Pterocystida_XX	Pterocystida_XX_sp.	no	no
Otu00307	Eukaryota	Alveolata	Dinoflagellata	Dinophyceae	Dinophyceae_unclassified	Dinophyceae_unclassified	Dinophyceae_unclassified	Dinophyceae_unclassified	no	no
Otu00308	Eukaryota	Opisthokonta	Fungi	Ascomycota	Saccharomycotina	Saccharomycetales	Pichia	Pichia_kudriavzevii	no	no
Otu00309	Eukaryota	Alveolata	Apicomplexa	Colpodellidea	Colpodellida	Alphamonaceae	Aphamonas	Aphamonas_unclassified	no	no
Otu00310	Eukaryota	Alveolata	Ciliophora	Oligohymenophorea	Peritrichia_2	Sessilida	Epistylis	Epistylis_camprubii	no	no
Otu00311	Eukaryota	Rhizaria	Cercozoa	Chlorarachniophyceae	Chlorarachnida	Chlorarachnida_X	Bigelowiella	Bigelowiella_sp.	no	no
Otu00312	Eukaryota	Alveolata	Dinoflagellata	Syndiniales	Dino-Group-III	Dino-Group-III_X	Dino-Group-III_XX	Dino-Group-III_XX_sp.	no	no
Otu00313	Eukaryota	Opisthokonta	Metazoa	Nematoda	Chromadorea	Chromadorea_X	Chronogaster	Chronogaster_typica	no	no
Otu00314	Eukaryota	Eukaryota_unclassified	Eukaryota_unclassified	Eukaryota_unclassified	Eukaryota_unclassified	Eukaryota_unclassified	Eukaryota_unclassified	Eukaryota_unclassified	no	no
Otu00315	Eukaryota	Stramenopiles	Ochrophyta	Bacillariophyta	Bacillariophyta_X	Polar-centric-Mediophyceae	Thalassiosira	Thalassiosira_profunda	no	no
Otu00316	Eukaryota	Alveolata	Ciliophora	Oligohymenophorea	Peritrichia_2	Sessilida	Sessilida_unclassified	Sessilida_unclassified	no	no
Otu00317	Eukaryota	Opisthokonta	Metazoa	Platyhelminthes	Turbellaria	Rhabdocoela	Gieysztoria	Gieysztoria_sp.	no	no
Otu00318	Eukaryota	Stramenopiles	Opalozoa	Bicoecea	Pseudodendromonadales	Pseudodendromonadales_X	Pseudodendromonadales_XX	Pseudodendromonadales_XX_sp.	no	no
Otu00319	Eukaryota	Alveolata	Ciliophora	Spirotrichea	Strombidiida	Strombidiida_unclassified	Strombidiida_unclassified	Strombidiida_unclassified	no	no
Otu00320	Eukaryota	Alveolata	Dinoflagellata	Dinophyceae	Peridiniales	Kryptoperidiniaceae	Blixaea	Blixaea_quinquecornis	no	no
Otu00321	Eukaryota	Opisthokonta	Metazoa	Arthropoda	Crustacea	Maxillopoda	Maxillopoda_unclassified	Maxillopoda_unclassified	no	no
Otu00322	Eukaryota	Alveolata	Dinoflagellata	Syndiniales	Dino-Group-II	Dino-Group-II-Clade-3	Dino-Group-II-Clade-3_X	Dino-Group-II-Clade-3_X_sp.	no	no
Otu00323	Eukaryota	Opisthokonta	Metazoa	Mollusca	Bivalvia	Heteroconchia	Heteroconchia_unclassified	Heteroconchia_unclassified	no	no
Otu00324	Eukaryota	Eukaryota_unclassified	Eukaryota_unclassified	Eukaryota_unclassified	Eukaryota_unclassified	Eukaryota_unclassified	Eukaryota_unclassified	Eukaryota_unclassified	no	no
Otu00325	Eukaryota	Alveolata	Dinoflagellata	Dinophyceae	Torodiniales	Torodiniaceae	Torodinium	Torodinium_robustum	no	no
Otu00326	Eukaryota	Opisthokonta	Metazoa	Rotifera	Rotifera_X	Rotifera_XX	Rotifera_XX_unclassified	Rotifera_XX_unclassified	no	no
Otu00327	Eukaryota	Opisthokonta	Metazoa	Nematoda	Chromadorea	Chromadorea_X	Diploscapter	Diploscapter_sp.	no	no
Otu00328	Eukaryota	Opisthokonta	Metazoa	Arthropoda	Crustacea	Maxillopoda	Maxillopoda_unclassified	Maxillopoda_unclassified	no	no
Otu00329	Eukaryota	Alveolata	Dinoflagellata	Dinophyceae	Gonyaulacales	Gonyaulacales_unclassified	Gonyaulacales_unclassified	Gonyaulacales_unclassified	no	no
Otu00330	Eukaryota	Archaeplastida	Chlorophyta	Chlorophyceae	Sphaeropleales	Sphaeropleales_X	Sphaeropleales_X_unclassified	Sphaeropleales_X_unclassified	no	no
Otu00331	Eukaryota	Alveolata	Dinoflagellata	Dinophyceae	Dinophyceae_unclassified	Dinophyceae_unclassified	Dinophyceae_unclassified	Dinophyceae_unclassified	no	no
Otu00332	Eukaryota	Opisthokonta	Metazoa	Annelida	Annelida_X	Annelida_XX	Capitella	Capitella_sp.	no	no
Otu00333	Eukaryota	Opisthokonta	Metazoa	Annelida	Annelida_X	Annelida_XX	Annelida_XX_unclassified	Annelida_XX_unclassified	no	no
Otu00334	Eukaryota	Alveolata	Dinoflagellata	Syndiniales	Dino-Group-I	Dino-Group-I-Clade-4	Dino-Group-I-Clade-4_X	Dino-Group-I-Clade-4_X_sp.	no	no
Otu00335	Eukaryota	Hacrobia	Haptophyta	Prymnesiophyceae	Prymnesiales	Chrysochromulinaceae	Chrysochromulina	Chrysochromulina_sp.	yes	no
Otu00336	Eukaryota	Alveolata	Dinoflagellata	Dinophyceae	Suessiales	Suessiaceae	Suessiaceae_unclassified	Suessiaceae_unclassified	no	no
Otu00337	Eukaryota	Opisthokonta	Metazoa	Nematoda	Chromadorea	Chromadorea_X	Mesorhabditis	Mesorhabditis_sp.	no	no
Otu00338	Eukaryota	Archaeplastida	Chlorophyta	Chlorophyceae	Chlamydomonadales	Chlamydomonadales_X	Chlamydomonadales_X_unclassified	Chlamydomonadales_X_unclassified	no	no
Otu00339	Eukaryota	Stramenopiles	Ochrophyta	Chrysophyceae	Chrysophyceae_X	Chrysophyceae_Clade-F	Chrysophyceae_Clade-F_unclassified	Chrysophyceae_Clade-F_unclassified	no	no
Otu00340	Eukaryota	Rhizaria	Cercozoa	Endomyxa	Vampyrellida	Vampyrellida_unclassified	Vampyrellida_unclassified	Vampyrellida_unclassified	no	no
Otu00341	Eukaryota	Opisthokonta	Metazoa	Arthropoda	Crustacea	Maxillopoda	Auritoglyptes	Auritoglyptes_bicornis	no	no
Otu00342	Eukaryota	Opisthokonta	Metazoa	Craniata	Craniata_X	Teleostei	Hypseleotris	Hypseleotris_sp.	no	no
Otu00343	Eukaryota	Opisthokonta	Metazoa	Rotifera	Rotifera_X	Rotifera_XX	Rotifera_XX_unclassified	Rotifera_XX_unclassified	no	no
Otu00344	Eukaryota	Alveolata	Dinoflagellata	Syndiniales	Dino-Group-I	Dino-Group-I-Clade-4	Dino-Group-I-Clade-4_X	Dino-Group-I-Clade-4_X_sp.	no	no
Otu00345	Eukaryota	Alveolata	Dinoflagellata	Dinophyceae	Dinophyceae_unclassified	Dinophyceae_unclassified	Dinophyceae_unclassified	Dinophyceae_unclassified	no	no
Otu00346	Eukaryota	Alveolata	Ciliophora	Colpodea	Colpodea_X	Colpodida	Colpodida_unclassified	Colpodida_unclassified	no	no
Otu00347	Eukaryota	Alveolata	Dinoflagellata	Dinophyceae	Peridiniales	Heterocapsaceae	Heterocapsa	Heterocapsa_unclassified	yes	no
Otu00348	Eukaryota	Rhizaria	Cercozoa	Filosa-Imbricatea	Filosa-Imbricatea_X	Novel-clade-2	Novel-clade-2_X	Novel-clade-2_X_sp.	no	no
Otu00349	Eukaryota	Rhizaria	Cercozoa	Filosa-Sarcomonadea	Glissomonadida	Sandonidae	Sandona	Sandona_sp.	no	no
Otu00350	Eukaryota	Archaeplastida	Streptophyta	Embryophyceae	Embryophyceae_X	Embryophyceae_XX	Embryophyceae_XX_unclassified	Embryophyceae_XX_unclassified	no	no
Otu00351	Eukaryota	Eukaryota_unclassified	Eukaryota_unclassified	Eukaryota_unclassified	Eukaryota_unclassified	Eukaryota_unclassified	Eukaryota_unclassified	Eukaryota_unclassified	no	no
Otu00352	Eukaryota	Rhizaria	Cercozoa	Chlorarachniophyceae	Chlorarachnida	Chlorarachnida_X	Chlorarachnion	Chlorarachnion_reptans	no	no
Otu00353	Eukaryota	Stramenopiles	Opalozoa	Bicoecea	Pseudodendromonadales	Pseudodendromonadales_X	Siluania	Siluania_monomastiga	no	no
Otu00354	Eukaryota	Rhizaria	Cercozoa	Endomyxa	Vampyrellida	Leptophryidae	Leptophryidae_X	Leptophryidae_X_sp.	no	no
Otu00355	Eukaryota	Eukaryota_unclassified	Eukaryota_unclassified	Eukaryota_unclassified	Eukaryota_unclassified	Eukaryota_unclassified	Eukaryota_unclassified	Eukaryota_unclassified	no	no
Otu00356	Eukaryota	Archaeplastida	Chlorophyta	Chlorophyceae	Chlamydomonadales	Chlamydomonadales_X	Chlamydomonadales_X_unclassified	Chlamydomonadales_X_unclassified	no	no
Otu00357	Eukaryota	Hacrobia	Haptophyta	Prymnesiophyceae	Prymnesiales	Chrysochromulinaceae	Chrysochromulina	Chrysochromulina_sp.	yes	no
Otu00358	Eukaryota	Stramenopiles	Pseudofungi	Oomycota	Oomycota_X	Peronosporales	Peronosporales_X	Peronosporales_X_sp.	no	no
Otu00359	Eukaryota	Opisthokonta	Metazoa	Arthropoda	Crustacea	Maxillopoda	Cyclopina	Cyclopina_gracilis	no	no
Otu00360	Eukaryota	Opisthokonta	Metazoa	Arthropoda	Crustacea	Maxillopoda	Cyclops	Cyclops_sp.	no	no
Otu00361	Eukaryota	Opisthokonta	Metazoa	Bryozoa	Bryozoa_X	Bryozoa_XX	Bryozoa_XX_unclassified	Bryozoa_XX_unclassified	no	no
Otu00362	Eukaryota	Alveolata	Dinoflagellata	Dinophyceae	Dinophyceae_unclassified	Dinophyceae_unclassified	Dinophyceae_unclassified	Dinophyceae_unclassified	no	no
Otu00363	Eukaryota	Hacrobia	Cryptophyta	Cryptophyceae	Cryptophyceae_X	Cryptophyceae_XX	Cryptophyceae_XXX	Cryptophyceae_XXX_sp.	no	no
Otu00364	Eukaryota	Archaeplastida	Chlorophyta	Chlorophyceae	Sphaeropleales	Sphaeropleales_X	Sphaeropleales_X_unclassified	Sphaeropleales_X_unclassified	no	no
Otu00365	Eukaryota	Alveolata	Dinoflagellata	Dinophyceae	Dinophyceae_unclassified	Dinophyceae_unclassified	Dinophyceae_unclassified	Dinophyceae_unclassified	no	no
Otu00366	Eukaryota	Alveolata	Ciliophora	Plagiopylea	Plagiopylea_X	Plagiopylidae	Plagiopylidae_X	Plagiopylidae_X_sp.	no	no
Otu00367	Eukaryota	Hacrobia	Centroheliozoa	Centroheliozoa_X	Pterocystida	Heterophryidae	Sphaerastrum	Sphaerastrum_fockii	no	no
Otu00368	Eukaryota	Opisthokonta	Metazoa	Cnidaria	Cnidaria_X	Hydrozoa	Eutima	Eutima_unclassified	no	no
Otu00369	Eukaryota	Hacrobia	Picozoa	Picozoa_X	Picozoa_XX	Picozoa_XXX	Picozoa_XXX_unclassified	Picozoa_XXX_unclassified	no	no
Otu00370	Eukaryota	Opisthokonta	Metazoa	Craniata	Craniata_X	Teleostei	Teleostei_unclassified	Teleostei_unclassified	no	no
Otu00371	Eukaryota	Hacrobia	Haptophyta	Prymnesiophyceae	Prymnesiales	Chrysochromulinaceae	Chrysochromulina	Chrysochromulina_sp.	yes	no
Otu00372	Eukaryota	Alveolata	Ciliophora	Spirotrichea	Strombidiida	Strombidiida_unclassified	Strombidiida_unclassified	Strombidiida_unclassified	no	no
Otu00373	Eukaryota	Alveolata	Dinoflagellata	Dinophyceae	Dinophyceae_unclassified	Dinophyceae_unclassified	Dinophyceae_unclassified	Dinophyceae_unclassified	no	no
Otu00374	Eukaryota	Stramenopiles	Ochrophyta	Bacillariophyta	Bacillariophyta_X	Radial-centric-basal-Coscinodiscophyceae	Leptocylindrus	Leptocylindrus_sp.	no	no
Otu00375	Eukaryota	Opisthokonta	Fungi	Fungi_unclassified	Fungi_unclassified	Fungi_unclassified	Fungi_unclassified	Fungi_unclassified	no	no
Otu00376	Eukaryota	Alveolata	Ciliophora	Prostomatea_1	Prostomatea_1_X	Colepidae	Coleps	Coleps_hirtus	no	no
Otu00377	Eukaryota	Alveolata	Ciliophora	Spirotrichea	Spirotrichea_unclassified	Spirotrichea_unclassified	Spirotrichea_unclassified	Spirotrichea_unclassified	no	no
Otu00378	Eukaryota	Archaeplastida	Rhodophyta	Florideophyceae	Ceramiales	Rhodomelaceae	Chondria	Chondria_sp.	no	no
Otu00380	Eukaryota	Eukaryota_unclassified	Eukaryota_unclassified	Eukaryota_unclassified	Eukaryota_unclassified	Eukaryota_unclassified	Eukaryota_unclassified	Eukaryota_unclassified	no	no
Otu00381	Eukaryota	Stramenopiles	Pseudofungi	Oomycota	Oomycota_X	Saprolegniales	Aphanomyces	Aphanomyces_sp.	no	no
Otu00382	Eukaryota	Stramenopiles	Ochrophyta	Bacillariophyta	Bacillariophyta_X	Polar-centric-Mediophyceae	Bacteriastrum	Bacteriastrum_unclassified	no	no
Otu00383	Eukaryota	Stramenopiles	Ochrophyta	Bacillariophyta	Bacillariophyta_X	Raphid-pennate	Navicula	Navicula_unclassified	no	no
Otu00384	Eukaryota	Stramenopiles	Pseudofungi	Oomycota	Oomycota_X	Peronosporales	Peronosporales_unclassified	Peronosporales_unclassified	no	no
Otu00385	Eukaryota	Opisthokonta	Metazoa	Arthropoda	Crustacea	Maxillopoda	Maxillopoda_unclassified	Maxillopoda_unclassified	no	no
Otu00386	Eukaryota	Stramenopiles	Ochrophyta	Bacillariophyta	Bacillariophyta_X	Raphid-pennate	Cylindrotheca	Cylindrotheca_closterium	no	no
Otu00387	Eukaryota	Stramenopiles	Opalozoa	Bicoecea	Pseudodendromonadales	Pseudodendromonadales_X	Siluania	Siluania_monomastiga	no	no
Otu00388	Eukaryota	Rhizaria	Cercozoa	Filosa-Sarcomonadea	Glissomonadida	Bodomorphidae	Bodomorpha	Bodomorpha_unclassified	no	no
Otu00389	Eukaryota	Opisthokonta	Metazoa	Annelida	Annelida_X	Annelida_XX	Odontosyllis	Odontosyllis_unclassified	no	no
Otu00390	Eukaryota	Archaeplastida	Chlorophyta	Chlorophyceae	Chlorophyceae_unclassified	Chlorophyceae_unclassified	Chlorophyceae_unclassified	Chlorophyceae_unclassified	no	no
Otu00391	Eukaryota	Stramenopiles	Ochrophyta	Chrysophyceae	Chrysophyceae_X	Chrysophyceae_X_unclassified	Chrysophyceae_X_unclassified	Chrysophyceae_X_unclassified	no	no
Otu00392	Eukaryota	Stramenopiles	Ochrophyta	Bacillariophyta	Bacillariophyta_X	Raphid-pennate	Navicula	Navicula_unclassified	no	no
Otu00393	Eukaryota	Hacrobia	Haptophyta	Prymnesiophyceae	Prymnesiales	Chrysochromulinaceae	Chrysochromulina	Chrysochromulina_sp.	yes	no
Otu00394	Eukaryota	Alveolata	Ciliophora	Oligohymenophorea	Peritrichia_2	Sessilida	Zoothamnium_1	Zoothamnium_arbuscula	no	no
Otu00395	Eukaryota	Opisthokonta	Metazoa	Arthropoda	Crustacea	Maxillopoda	Eucyclops	Eucyclops_serrulatus	no	no
Otu00396	Eukaryota	Amoebozoa	Lobosa	Tubulinea	Arcellinida	Difflugiidae	Arcella	Arcella_unclassified	no	no
Otu00397	Eukaryota	Archaeplastida	Chlorophyta	Chlorophyceae	Chlamydomonadales	Chlamydomonadales_X	Tetracystis	Tetracystis_tetraspora	no	no
Otu00398	Eukaryota	Stramenopiles	Ochrophyta	Chrysomerophyceae	Chrysomerophyceae_X	Chrysomerophyceae_XX	Chrysowaernella	Chrysowaernella_hieroglyphica	no	Mangrove
Otu00399	Eukaryota	Stramenopiles	Ochrophyta	Eustigmatophyceae	Eustigmatophyceae_X	Eustigmatophyceae_XX	Eustigmatophyceae_XXX	Eustigmatophyceae_XXX_sp.	no	no
Otu00400	Eukaryota	Stramenopiles	Ochrophyta	Bacillariophyta	Bacillariophyta_X	Raphid-pennate	Pseudo-nitzschia	Pseudo-nitzschia_unclassified	yes	no
Otu00401	Eukaryota	Opisthokonta	Choanoflagellida	Choanoflagellatea	Craspedida	Monosigidae_Group_A	Choanoeca	Choanoeca_perplexa	no	no
Otu00402	Eukaryota	Alveolata	Ciliophora	Heterotrichea	Heterotrichea_X	Spirostomidae	Spirostomum	Spirostomum_unclassified	no	no
Otu00403	Eukaryota	Eukaryota_unclassified	Eukaryota_unclassified	Eukaryota_unclassified	Eukaryota_unclassified	Eukaryota_unclassified	Eukaryota_unclassified	Eukaryota_unclassified	no	no
Otu00404	Eukaryota	Stramenopiles	Ochrophyta	Chrysophyceae	Chrysophyceae_X	Chrysophyceae_Clade-C	Chrysophyceae_Clade-C_X	Chrysophyceae_Clade-C_X_sp.	no	no
Otu00405	Eukaryota	Stramenopiles	Ochrophyta	Bacillariophyta	Bacillariophyta_X	Raphid-pennate	Craticula	Craticula_molestiformis	no	no
Otu00406	Eukaryota	Alveolata	Dinoflagellata	Dinophyceae	Suessiales	Suessiaceae	Asulcocephalium	Asulcocephalium_miricentonis	no	no
Otu00407	Eukaryota	Stramenopiles	Sagenista	MAST-4	MAST-4C	MAST-4C_X	MAST-4C_XX	MAST-4C_XX_sp.	no	no
Otu00408	Eukaryota	Alveolata	Ciliophora	Oligohymenophorea	Peritrichia_2	Peritrichia_2_unclassified	Peritrichia_2_unclassified	Peritrichia_2_unclassified	no	no
Otu00409	Eukaryota	Archaeplastida	Chlorophyta	Chlorophyceae	Chlamydomonadales	Chlamydomonadales_X	Chlamydomonadales_XX	Chlamydomonadales_XX_sp.	no	no
Otu00410	Eukaryota	Alveolata	Dinoflagellata	Syndiniales	Dino-Group-II	Dino-Group-II-Clade-12	Dino-Group-II-Clade-12_X	Dino-Group-II-Clade-12_X_sp.	no	no
Otu00411	Eukaryota	Opisthokonta	Metazoa	Rotifera	Rotifera_X	Rotifera_XX	Brachionus	Brachionus_unclassified	no	no
Otu00412	Eukaryota	Stramenopiles	Ochrophyta	Chrysophyceae	Chrysophyceae_X	Chrysophyceae_Clade-B2	Chrysophyceae_Clade-B2_X	Chrysophyceae_Clade-B2_X_sp.	no	no
Otu00413	Eukaryota	Alveolata	Ciliophora	Colpodea	Colpodea_X	Platyophryida	Platyophrya	Platyophrya_unclassified	no	no
Otu00414	Eukaryota	Alveolata	Dinoflagellata	Dinophyceae	Gymnodiniales	Gymnodiniales_X	Levanderina	Levanderina_fissa	no	no
Otu00415	Eukaryota	Eukaryota_unclassified	Eukaryota_unclassified	Eukaryota_unclassified	Eukaryota_unclassified	Eukaryota_unclassified	Eukaryota_unclassified	Eukaryota_unclassified	no	no
Otu00416	Eukaryota	Opisthokonta	Metazoa	Rotifera	Rotifera_X	Rotifera_XX	Rotifera_XX_unclassified	Rotifera_XX_unclassified	no	no
Otu00417	Eukaryota	Hacrobia	Cryptophyta	Cryptophyceae	Cryptomonadales	Cryptomonadales_X	Cryptomonadales_X_unclassified	Cryptomonadales_X_unclassified	no	no
Otu00418	Eukaryota	Alveolata	Ciliophora	Spirotrichea	Hypotrichia	Oxytrichidae	Oxytricha	Oxytricha_sp.	no	no
Otu00419	Eukaryota	Rhizaria	Radiolaria	Acantharea	Acantharea_X	Acantharea_XX	Acanthocolla	Acanthocolla_cruciata	no	no
Otu00420	Eukaryota	Alveolata	Ciliophora	Oligohymenophorea	Scuticociliatia_2	Scuticociliatia_2_X	Cyclidium_3	Cyclidium_glaucoma	no	no
Otu00421	Eukaryota	Eukaryota_unclassified	Eukaryota_unclassified	Eukaryota_unclassified	Eukaryota_unclassified	Eukaryota_unclassified	Eukaryota_unclassified	Eukaryota_unclassified	no	no
Otu00422	Eukaryota	Archaeplastida	Chlorophyta	Chlorophyceae	Sphaeropleales	Sphaeropleales_X	Sphaeropleales_X_unclassified	Sphaeropleales_X_unclassified	no	no
Otu00423	Eukaryota	Alveolata	Dinoflagellata	Syndiniales	Dino-Group-I	Dino-Group-I-Clade-4	Euduboscquella	Euduboscquella_crenulata	no	no
Otu00424	Eukaryota	Alveolata	Ciliophora	Spirotrichea	Strombidiida	Strombidiidae	Strombidium	Strombidium_conicum	no	no
Otu00425	Eukaryota	Alveolata	Apicomplexa	Colpodellidea	Colpodellida	Colpodellaceae	Colpodella	Colpodella_tetrahymenae	no	no
Otu00426	Eukaryota	Stramenopiles	Ochrophyta	Bacillariophyta	Bacillariophyta_X	Raphid-pennate	Amphora	Amphora_coffeaeformis	no	no
Otu00427	Eukaryota	Stramenopiles	Ochrophyta	Bacillariophyta	Bacillariophyta_X	Polar-centric-Mediophyceae	Cerataulina	Cerataulina_pelagica	no	no
Otu00428	Eukaryota	Archaeplastida	Chlorophyta	Mamiellophyceae	Monomastigales	Monomastigaceae	Monomastigaceae_unclassified	Monomastigaceae_unclassified	no	no
Otu00429	Eukaryota	Alveolata	Ciliophora	Spirotrichea	Tintinnida	Stenosemellidae	Stenosemella	Stenosemella_sp.	no	no
Otu00430	Eukaryota	Alveolata	Dinoflagellata	Syndiniales	Dino-Group-II	Dino-Group-II-Clade-10-and-11	Dino-Group-II-Clade-10-and-11_X	Dino-Group-II-Clade-10-and-11_X_sp.	no	no
Otu00431	Eukaryota	Alveolata	Ciliophora	Oligohymenophorea	Peritrichia_2	Sessilida	Vorticella	Vorticella_microstoma	no	no
Otu00432	Eukaryota	Opisthokonta	Metazoa	Mollusca	Gastropoda	Neritopsina	Neritina	Neritina_virginea	no	no
Otu00433	Eukaryota	Alveolata	Apicomplexa	Colpodellidea	Colpodellida	Colpodellaceae	Colpodella	Colpodella_sp.	no	no
Otu00434	Eukaryota	Stramenopiles	Ochrophyta	Chrysophyceae	Chrysophyceae_X	Chrysophyceae_Clade-C	Chrysophyceae_Clade-C_X	Chrysophyceae_Clade-C_X_sp.	no	no
Otu00435	Eukaryota	Archaeplastida	Chlorophyta	Chlorophyceae	Sphaeropleales	Sphaeropleales_X	Sphaeropleales_X_unclassified	Sphaeropleales_X_unclassified	no	no
Otu00436	Eukaryota	Archaeplastida	Chlorophyta	Chlorophyta_X	Chlorophyta_XX	Chlorophyta_XXX	Scotinosphaera	Scotinosphaera_unclassified	no	no
Otu00437	Eukaryota	Alveolata	Dinoflagellata	Dinophyceae	Dinophyceae_unclassified	Dinophyceae_unclassified	Dinophyceae_unclassified	Dinophyceae_unclassified	no	no
Otu00438	Eukaryota	Alveolata	Ciliophora	Armophorea	Armophorea_X	Armophorea_XX	Armophorea_XX_unclassified	Armophorea_XX_unclassified	no	no
Otu00439	Eukaryota	Opisthokonta	Metazoa	Annelida	Annelida_X	Annelida_XX	Pectinaria	Pectinaria_unclassified	no	no
Otu00440	Eukaryota	Alveolata	Dinoflagellata	Dinophyceae	Dinophyceae_unclassified	Dinophyceae_unclassified	Dinophyceae_unclassified	Dinophyceae_unclassified	no	no
Otu00441	Eukaryota	Opisthokonta	Metazoa	Arthropoda	Arthropoda_unclassified	Arthropoda_unclassified	Arthropoda_unclassified	Arthropoda_unclassified	no	no
Otu00442	Eukaryota	Stramenopiles	Ochrophyta	Chrysophyceae	Chrysophyceae_X	Chrysophyceae_Clade-C	Chrysophyceae_Clade-C_X	Chrysophyceae_Clade-C_X_sp.	no	no
Otu00443	Eukaryota	Rhizaria	Cercozoa	Filosa-Sarcomonadea	Glissomonadida	Sandonidae	Sandona	Sandona_campae	no	no
Otu00444	Eukaryota	Opisthokonta	Metazoa	Rotifera	Rotifera_X	Rotifera_XX	Rotifera_XX_unclassified	Rotifera_XX_unclassified	no	no
Otu00445	Eukaryota	Archaeplastida	Chlorophyta	Chlorophyceae	Chaetophorales	Chaetophorales_X	Stigeoclonium	Stigeoclonium_unclassified	no	no
Otu00446	Eukaryota	Alveolata	Ciliophora	Plagiopylea	Plagiopylea_X	Trimyemidae	Trimyema	Trimyema_compressum	no	no
Otu00447	Eukaryota	Opisthokonta	Metazoa	Craniata	Craniata_X	Teleostei	Teleostei_unclassified	Teleostei_unclassified	no	no
Otu00448	Eukaryota	Opisthokonta	Metazoa	Mollusca	Bivalvia	Heteroconchia	Heteroconchia_unclassified	Heteroconchia_unclassified	no	no
Otu00449	Eukaryota	Eukaryota_unclassified	Eukaryota_unclassified	Eukaryota_unclassified	Eukaryota_unclassified	Eukaryota_unclassified	Eukaryota_unclassified	Eukaryota_unclassified	no	no
Otu00450	Eukaryota	Rhizaria	Cercozoa	Endomyxa	Vampyrellida	Leptophryidae	Leptophrys	Leptophrys_vorax	no	no
Otu00451	Eukaryota	Stramenopiles	Opalozoa	Bicoecea	Pseudodendromonadales	Pseudodendromonadales_X	Pseudodendromonadales_XX	Pseudodendromonadales_XX_sp.	no	no
Otu00452	Eukaryota	Opisthokonta	Metazoa	Cnidaria	Cnidaria_X	Hydrozoa	Hydrozoa_unclassified	Hydrozoa_unclassified	no	no
Otu00453	Eukaryota	Alveolata	Dinoflagellata	Dinophyceae	Gymnodiniales	Gymnodiniaceae	Margalefidinium	Margalefidinium_polykrikoides	yes	no
Otu00454	Eukaryota	Archaeplastida	Chlorophyta	Chlorophyceae	Oedogoniales	Oedogoniales_X	Oedogonium	Oedogonium_sp.	no	no
Otu00455	Eukaryota	Archaeplastida	Chlorophyta	Ulvophyceae	Oltmansiellopsidales	Oltmansiellopsidales_X	Oltmannsiellopsis	Oltmannsiellopsis_unclassified	no	no
Otu00456	Eukaryota	Opisthokonta	Metazoa	Bryozoa	Bryozoa_X	Bryozoa_XX	Bryozoa_XX_unclassified	Bryozoa_XX_unclassified	no	no
Otu00457	Eukaryota	Eukaryota_unclassified	Eukaryota_unclassified	Eukaryota_unclassified	Eukaryota_unclassified	Eukaryota_unclassified	Eukaryota_unclassified	Eukaryota_unclassified	no	no
Otu00458	Eukaryota	Opisthokonta	Metazoa	Mollusca	Bivalvia	Heteroconchia	Lyrodus	Lyrodus_pedicellatus	no	no
Otu00459	Eukaryota	Archaeplastida	Chlorophyta	Chlorophyceae	Chlamydomonadales	Chlamydomonadales_X	Chlamydomonas	Chlamydomonas_pitschmannii	no	no
Otu00460	Eukaryota	Hacrobia	Cryptophyta	Cryptophyceae	Cryptomonadales	Cryptomonadales_X	Cryptomonas	Cryptomonas_unclassified	no	no
Otu00461	Eukaryota	Archaeplastida	Chlorophyta	Trebouxiophyceae	Chlorellales	Chlorellales_X	Picochlorum	Picochlorum_sp.	no	Mangrove
Otu00462	Eukaryota	Amoebozoa	Lobosa	Tubulinea	Echinamoebida	Echinamoebidae	Echinamoeba	Echinamoeba_sp.	no	no
Otu00463	Eukaryota	Opisthokonta	Metazoa	Rotifera	Rotifera_X	Rotifera_XX	Rotifera_XX_unclassified	Rotifera_XX_unclassified	no	no
Otu00464	Eukaryota	Alveolata	Ciliophora	Oligohymenophorea	Peritrichia_2	Sessilida	Vorticella	Vorticella_unclassified	no	no
Otu00465	Eukaryota	Alveolata	Ciliophora	Spirotrichea	Hypotrichia	Oxytrichidae	Oxytricha	Oxytricha_unclassified	no	no
Otu00466	Eukaryota	Hacrobia	Centroheliozoa	Centroheliozoa_X	Pterocystida	Pterocystida_X	Pterocystida_XX	Pterocystida_XX_sp.	no	no
Otu00467	Eukaryota	Opisthokonta	Metazoa	Nematoda	Chromadorea	Chromadorea_X	Chromadorea_X_unclassified	Chromadorea_X_unclassified	no	no
Otu00468	Eukaryota	Eukaryota_unclassified	Eukaryota_unclassified	Eukaryota_unclassified	Eukaryota_unclassified	Eukaryota_unclassified	Eukaryota_unclassified	Eukaryota_unclassified	no	no
Otu00469	Eukaryota	Hacrobia	Haptophyta	Prymnesiophyceae	Prymnesiales	Chrysochromulinaceae	Chrysochromulina	Chrysochromulina_sp.	yes	no
Otu00470	Eukaryota	Archaeplastida	Chlorophyta	Trebouxiophyceae	Trebouxiophyceae_X	Trebouxiophyceae_XX	Botryococcus	Botryococcus_sp.	no	no
Otu00471	Eukaryota	Archaeplastida	Chlorophyta	Trebouxiophyceae	Chlorellales	Chlorellales_X	Oocystaceae	Oocystaceae_sp.	no	no
Otu00472	Eukaryota	Rhizaria	Cercozoa	Cercozoa_unclassified	Cercozoa_unclassified	Cercozoa_unclassified	Cercozoa_unclassified	Cercozoa_unclassified	no	no
Otu00473	Eukaryota	Opisthokonta	Metazoa	Nematoda	Chromadorea	Chromadorea_X	Monhystrella	Monhystrella_parvella	no	no
Otu00474	Eukaryota	Archaeplastida	Chlorophyta	Chlorophyceae	Chaetophorales	Chaetophorales_X	Chaetophorales_X_unclassified	Chaetophorales_X_unclassified	no	no
Otu00475	Eukaryota	Eukaryota_unclassified	Eukaryota_unclassified	Eukaryota_unclassified	Eukaryota_unclassified	Eukaryota_unclassified	Eukaryota_unclassified	Eukaryota_unclassified	no	no
Otu00476	Eukaryota	Archaeplastida	Chlorophyta	Chlorophyceae	Chlorophyceae_unclassified	Chlorophyceae_unclassified	Chlorophyceae_unclassified	Chlorophyceae_unclassified	no	no
Otu00477	Eukaryota	Alveolata	Dinoflagellata	Dinophyceae	Dinophyceae_unclassified	Dinophyceae_unclassified	Dinophyceae_unclassified	Dinophyceae_unclassified	no	no
Otu00478	Eukaryota	Alveolata	Dinoflagellata	Syndiniales	Dino-Group-III	Dino-Group-III_X	Dino-Group-III_XX	Dino-Group-III_XX_sp.	no	no
Otu00479	Eukaryota	Archaeplastida	Chlorophyta	Chlorophyceae	Chlamydomonadales	Chlamydomonadales_X	Chlamydomonadales_X_unclassified	Chlamydomonadales_X_unclassified	no	no
Otu00480	Eukaryota	Alveolata	Ciliophora	Oligohymenophorea	Hymenostomatia	Tetrahymenida	Tetrahymenida_unclassified	Tetrahymenida_unclassified	no	no
Otu00481	Eukaryota	Rhizaria	Cercozoa	Filosa-Sarcomonadea	Glissomonadida	Sandonidae	Sandonidae_unclassified	Sandonidae_unclassified	no	no
Otu00482	Eukaryota	Archaeplastida	Chlorophyta	Chlorodendrophyceae	Chlorodendrales	Chlorodendraceae	Chlorodendrales_XX	Chlorodendrales_XX_sp.	no	Mangrove
Otu00483	Eukaryota	Opisthokonta	Metazoa	Annelida	Annelida_X	Annelida_XX	Lumbrineris	Lumbrineris_sp.	no	no
Otu00484	Eukaryota	Opisthokonta	Metazoa	Bryozoa	Bryozoa_X	Bryozoa_XX	Bowerbankia	Bowerbankia_unclassified	no	no
Otu00485	Eukaryota	Archaeplastida	Chlorophyta	Trebouxiophyceae	Trebouxiophyceae_unclassified	Trebouxiophyceae_unclassified	Trebouxiophyceae_unclassified	Trebouxiophyceae_unclassified	no	no
Otu00486	Eukaryota	Hacrobia	Haptophyta	Prymnesiophyceae	Phaeocystales	Phaeocystaceae	Phaeocystis	Phaeocystis_globosa	yes	no
Otu00487	Eukaryota	Stramenopiles	Ochrophyta	Bacillariophyta	Bacillariophyta_X	Raphid-pennate	Surirella	Surirella_sp.	no	no
Otu00488	Eukaryota	Stramenopiles	Ochrophyta	Bacillariophyta	Bacillariophyta_X	Polar-centric-Mediophyceae	Chaetoceros	Chaetoceros_diversus_2	no	no
Otu00489	Eukaryota	Hacrobia	Cryptophyta	Cryptophyceae	Cryptomonadales	Cryptomonadales_X	Cryptomonas	Cryptomonas_unclassified	no	no
Otu00490	Eukaryota	Eukaryota_unclassified	Eukaryota_unclassified	Eukaryota_unclassified	Eukaryota_unclassified	Eukaryota_unclassified	Eukaryota_unclassified	Eukaryota_unclassified	no	no
Otu00491	Eukaryota	Amoebozoa	Lobosa	Tubulinea	Euamoebida	Hartmannellidae	Hartmannellidae_X	Hartmannellidae_X_sp.	no	no
Otu00492	Eukaryota	Stramenopiles	Ochrophyta	Bacillariophyta	Bacillariophyta_X	Raphid-pennate	Raphid-pennate_unclassified	Raphid-pennate_unclassified	no	no
Otu00493	Eukaryota	Stramenopiles	Ochrophyta	Chrysophyceae	Chrysophyceae_X	Chrysophyceae_Clade-B2	Chrysophyceae_Clade-B2_X	Chrysophyceae_Clade-B2_X_sp.	no	no
Otu00494	Eukaryota	Alveolata	Ciliophora	Oligohymenophorea	Scuticociliatia_2	Scuticociliatia_2_X	Scuticociliatia_2_X_unclassified	Scuticociliatia_2_X_unclassified	no	no
Otu00495	Eukaryota	Archaeplastida	Chlorophyta	Chlorophyceae	Chlamydomonadales	Chlamydomonadales_X	Chlorochytrium	Chlorochytrium_lemnae	no	no
Otu00496	Eukaryota	Alveolata	Ciliophora	Oligohymenophorea	Peniculia	Frontoniidae_1	Frontonia_1	Frontonia_canadensis	no	no
Otu00497	Eukaryota	Eukaryota_unclassified	Eukaryota_unclassified	Eukaryota_unclassified	Eukaryota_unclassified	Eukaryota_unclassified	Eukaryota_unclassified	Eukaryota_unclassified	no	no
Otu00498	Eukaryota	Rhizaria	Cercozoa	Filosa-Imbricatea	Filosa-Imbricatea_X	Novel-clade-2	Novel-clade-2_X	Novel-clade-2_X_sp.	no	no
Otu00499	Eukaryota	Alveolata	Ciliophora	Phyllopharyngea	Suctoria	Suctoria_unclassified	Suctoria_unclassified	Suctoria_unclassified	no	no
Otu00500	Eukaryota	Opisthokonta	Fungi	Ascomycota	Saccharomycotina	Saccharomycetales	Kluyveromyces	Kluyveromyces_sp.	no	no
Otu00501	Eukaryota	Opisthokonta	Metazoa	Gastrotricha	Gastrotricha_X	Gastrotricha_XX	Gastrotricha_XXX	Gastrotricha_XXX_sp.	no	no
Otu00502	Eukaryota	Alveolata	Dinoflagellata	Dinophyceae	Dinophyceae_unclassified	Dinophyceae_unclassified	Dinophyceae_unclassified	Dinophyceae_unclassified	no	no
Otu00503	Eukaryota	Amoebozoa	Lobosa	Lobosa-G1	Lobosa-G1_X	Lobosa-G1_XX	Lobosa-G1_XXX	Lobosa-G1_XXX_sp.	no	no
Otu00504	Eukaryota	Hacrobia	Cryptophyta	Cryptophyceae	Cryptomonadales	Cryptomonadales_X	Rhodomonas	Rhodomonas_sp.	no	no
Otu00505	Eukaryota	Archaeplastida	Chlorophyta	Trebouxiophyceae	Chlorellales	Chlorellales_X	Chlorellales_X_unclassified	Chlorellales_X_unclassified	no	Mangrove
Otu00506	Eukaryota	Alveolata	Ciliophora	CONThreeP	CONThreeP_X	CONThreeP_XX	Askenasia	Askenasia_sp.	no	no
Otu00507	Eukaryota	Opisthokonta	Metazoa	Platyhelminthes	Turbellaria	Catenulida	Stenostomum	Stenostomum_saliens	no	no
Otu00508	Eukaryota	Rhizaria	Cercozoa	Filosa-Sarcomonadea	Glissomonadida	Sandonidae	Sandonidae_unclassified	Sandonidae_unclassified	no	no
Otu00509	Eukaryota	Stramenopiles	Ochrophyta	Bacillariophyta	Bacillariophyta_X	Raphid-pennate	Raphid-pennate_unclassified	Raphid-pennate_unclassified	no	no
Otu00510	Eukaryota	Opisthokonta	Fungi	Cryptomycota	Cryptomycotina	Cryptomycotina_X	Cryptomycotina_XX	Cryptomycotina_XX_sp.	no	no
Otu00511	Eukaryota	Opisthokonta	Fungi	Ascomycota	Saccharomycotina	Saccharomycetales	Candida	Candida_tropicalis	no	no
Otu00512	Eukaryota	Opisthokonta	Metazoa	Bryozoa	Bryozoa_X	Bryozoa_XX	Bowerbankia	Bowerbankia_imbricata	no	no
Otu00513	Eukaryota	Opisthokonta	Metazoa	Arthropoda	Crustacea	Maxillopoda	Maxillopoda_unclassified	Maxillopoda_unclassified	no	no
Otu00514	Eukaryota	Hacrobia	Haptophyta	Prymnesiophyceae	Prymnesiales	Chrysochromulinaceae	Chrysochromulina	Chrysochromulina_sp.	yes	no
Otu00515	Eukaryota	Rhizaria	Cercozoa	Endomyxa-Phytomyxea	Plasmodiophorida	Polymyxa-lineage	Polymyxa-lineage_X	Polymyxa-lineage_X_sp.	no	no
Otu00516	Eukaryota	Alveolata	Dinoflagellata	Dinophyceae	Gonyaulacales	Ceratiaceae	Tripos	Tripos_fusus	no	no
Otu00517	Eukaryota	Hacrobia	Haptophyta	Prymnesiophyceae	Prymnesiales	Chrysochromulinaceae	Chrysochromulina	Chrysochromulina_unclassified	yes	no
Otu00518	Eukaryota	Alveolata	Ciliophora	Spirotrichea	Tintinnida	TIN_02	Tintinnopsis_02	Tintinnopsis_pseudocylindrica	no	no
Otu00519	Eukaryota	Archaeplastida	Chlorophyta	Chlorophyceae	Chlorophyceae_unclassified	Chlorophyceae_unclassified	Chlorophyceae_unclassified	Chlorophyceae_unclassified	no	no
Otu00520	Eukaryota	Alveolata	Ciliophora	Spirotrichea	Hypotrichia	Hypotrichia_unclassified	Hypotrichia_unclassified	Hypotrichia_unclassified	no	no
Otu00521	Eukaryota	Archaeplastida	Chlorophyta	Prasino-Clade-V	Pseudoscourfieldiales	Pycnococcaceae	Pycnococcaceae-clade1	Pycnococcaceae-clade1-sp.	no	no
Otu00522	Eukaryota	Alveolata	Dinoflagellata	Dinophyceae	Gymnodiniales	Gymnodiniaceae	Gymnodiniaceae_unclassified	Gymnodiniaceae_unclassified	no	no
Otu00523	Eukaryota	Eukaryota_unclassified	Eukaryota_unclassified	Eukaryota_unclassified	Eukaryota_unclassified	Eukaryota_unclassified	Eukaryota_unclassified	Eukaryota_unclassified	no	no
Otu00524	Eukaryota	Archaeplastida	Chlorophyta	Chlorophyceae	Chlamydomonadales	Chlamydomonadales_X	Chlamydomonadales_X_unclassified	Chlamydomonadales_X_unclassified	no	no
Otu00525	Eukaryota	Rhizaria	Cercozoa	Cercozoa_unclassified	Cercozoa_unclassified	Cercozoa_unclassified	Cercozoa_unclassified	Cercozoa_unclassified	no	no
Otu00526	Eukaryota	Hacrobia	Cryptophyta	Cryptophyceae	Cryptomonadales	Cryptomonadales_X	Cryptomonas	Cryptomonas_unclassified	no	no
Otu00527	Eukaryota	Opisthokonta	Metazoa	Mollusca	Bivalvia	Limoida	Limaria	Limaria_hians	no	no
Otu00528	Eukaryota	Archaeplastida	Chlorophyta	Trebouxiophyceae	Chlorellales	Chlorellales_X	Ecballocystopsis	Ecballocystopsis_dichotomus	no	no
Otu00529	Eukaryota	Amoebozoa	Lobosa	Tubulinea	Tubulinea_unclassified	Tubulinea_unclassified	Tubulinea_unclassified	Tubulinea_unclassified	no	no
Otu00530	Eukaryota	Hacrobia	Picozoa	Picozoa_X	Picozoa_XX	Picozoa_XXX	Picozoa_XXXX	Picozoa_XXXX_sp.	no	no
Otu00531	Eukaryota	Stramenopiles	Ochrophyta	Bacillariophyta	Bacillariophyta_X	Polar-centric-Mediophyceae	Chaetoceros	Chaetoceros_circinalis	no	no
Otu00532	Eukaryota	Opisthokonta	Metazoa	Platyhelminthes	Turbellaria	Catenulida	Stenostomum	Stenostomum_unclassified	no	no
Otu00533	Eukaryota	Opisthokonta	Opisthokonta_unclassified	Opisthokonta_unclassified	Opisthokonta_unclassified	Opisthokonta_unclassified	Opisthokonta_unclassified	Opisthokonta_unclassified	no	no
Otu00534	Eukaryota	Opisthokonta	Metazoa	Annelida	Annelida_X	Annelida_XX	Polyophthalmus	Polyophthalmus_pictus	no	no
Otu00535	Eukaryota	Rhizaria	Radiolaria	RAD-B	RAD-B_X	RAD-B-Group-IV	RAD-B-Group-IV_X	RAD-B-Group-IV_X_sp.	no	no
Otu00536	Eukaryota	Alveolata	Dinoflagellata	Syndiniales	Dino-Group-I	Dino-Group-I-Clade-3	Dino-Group-I-Clade-3_X	Dino-Group-I-Clade-3_X_sp.	no	no
Otu00537	Eukaryota	Stramenopiles	Opalozoa	Bicoecea	Pseudodendromonadales	Pseudodendromonadales_X	Pseudodendromonadales_X_unclassified	Pseudodendromonadales_X_unclassified	no	no
Otu00538	Eukaryota	Alveolata	Dinoflagellata	Syndiniales	Dino-Group-II	Dino-Group-II-Clade-10-and-11	Dino-Group-II-Clade-10-and-11_X	Dino-Group-II-Clade-10-and-11_X_sp.	no	no
Otu00539	Eukaryota	Opisthokonta	Metazoa	Nematoda	Enoplea	Enoplea_X	Enoplea_X_unclassified	Enoplea_X_unclassified	no	no
Otu00540	Eukaryota	Archaeplastida	Rhodophyta	Florideophyceae	Ceramiales	Rhodomelaceae	Acanthophora	Acanthophora_spicifera	no	no
Otu00541	Eukaryota	Opisthokonta	Metazoa	Arthropoda	Crustacea	Maxillopoda	Pseudocyclops	Pseudocyclops_juanibali	no	no
Otu00542	Eukaryota	Stramenopiles	Ochrophyta	Chrysophyceae	Chrysophyceae_X	Chrysophyceae_X_unclassified	Chrysophyceae_X_unclassified	Chrysophyceae_X_unclassified	no	no
Otu00543	Eukaryota	Opisthokonta	Metazoa	Annelida	Annelida_X	Annelida_XX	Annelida_XX_unclassified	Annelida_XX_unclassified	no	no
Otu00544	Eukaryota	Archaeplastida	Chlorophyta	Chlorophyceae	Chlamydomonadales	Chlamydomonadales_X	Chlamydomonadales_X_unclassified	Chlamydomonadales_X_unclassified	no	no
Otu00545	Eukaryota	Alveolata	Ciliophora	Spirotrichea	Hypotrichia	Oxytrichidae	Oxytrichidae_unclassified	Oxytrichidae_unclassified	no	no
Otu00546	Eukaryota	Amoebozoa	Lobosa	Lobosa-G1	Lobosa-G1_X	Lobosa-G1_XX	Lobosa-G1_XXX	Lobosa-G1_XXX_sp.	no	no
Otu00547	Eukaryota	Alveolata	Ciliophora	Spirotrichea	Choreotrichida	Strobilidiidae_I	Pelagostrobilidium	Pelagostrobilidium_unclassified	no	no
Otu00548	Eukaryota	Stramenopiles	Opalozoa	MAST-12	MAST-12D	MAST-12D_X	MAST-12D_XX	MAST-12D_XX_sp.	no	no
Otu00549	Eukaryota	Archaeplastida	Chlorophyta	Chlorophyceae	Chlamydomonadales	Chlamydomonadales_X	Chlamydomonadales_X_unclassified	Chlamydomonadales_X_unclassified	no	no
Otu00550	Eukaryota	Opisthokonta	Metazoa	Nematoda	Chromadorea	Chromadorea_X	Mononchoides	Mononchoides_sp.	no	no
Otu00551	Eukaryota	Rhizaria	Cercozoa	Filosa-Imbricatea	Filosa-Imbricatea_X	Novel-clade-2	Novel-clade-2_X	Novel-clade-2_X_sp.	no	no
Otu00552	Eukaryota	Alveolata	Dinoflagellata	Dinophyceae	Gymnodiniales	Chytriodiniaceae	Chytriodinium	Chytriodinium_sp.	no	no
Otu00553	Eukaryota	Alveolata	Dinoflagellata	Dinophyceae	Gymnodiniales	Gymnodiniaceae	Lepidodinium	Lepidodinium_unclassified	no	no
Otu00554	Eukaryota	Hacrobia	Katablepharidophyta	Katablepharidaceae	Katablepharidales	Katablepharidales_X	Leucocryptos	Leucocryptos_marina	no	no
Otu00555	Eukaryota	Archaeplastida	Streptophyta	Embryophyceae	Embryophyceae_X	Embryophyceae_XX	Phaseolus	Phaseolus_unclassified	no	no
Otu00556	Eukaryota	Hacrobia	Centroheliozoa	Centroheliozoa_X	Pterocystida	Pterocystidae	Pterocystis	Pterocystis_sp.	no	no
Otu00557	Eukaryota	Hacrobia	Cryptophyta	Cryptophyceae	Cryptomonadales	Cryptomonadales_X	Rhodomonas	Rhodomonas_sp.	no	no
Otu00558	Eukaryota	Opisthokonta	Metazoa	Porifera	Porifera_X	Demospongiae	Demospongiae_unclassified	Demospongiae_unclassified	no	no
Otu00559	Eukaryota	Opisthokonta	Metazoa	Arthropoda	Crustacea	Maxillopoda	Maxillopoda_unclassified	Maxillopoda_unclassified	no	no
Otu00560	Eukaryota	Archaeplastida	Chlorophyta	Chlorodendrophyceae	Chlorodendrales	Chlorodendraceae	Chlorodendrales_XX	Chlorodendrales_XX_sp.	no	Mangrove
Otu00561	Eukaryota	Alveolata	Dinoflagellata	Dinophyceae	Gymnodiniales	Warnowiaceae	Warnowia	Warnowia_sp.	no	no
Otu00562	Eukaryota	Opisthokonta	Metazoa	Annelida	Annelida_X	Annelida_XX	Aurospio	Aurospio_unclassified	no	no
Otu00563	Eukaryota	Alveolata	Ciliophora	Spirotrichea	Strombidiida	Tontoniidae_A	Tontoniidae_A_unclassified	Tontoniidae_A_unclassified	no	no
Otu00564	Eukaryota	Eukaryota_unclassified	Eukaryota_unclassified	Eukaryota_unclassified	Eukaryota_unclassified	Eukaryota_unclassified	Eukaryota_unclassified	Eukaryota_unclassified	no	no
Otu00565	Eukaryota	Alveolata	Ciliophora	Spirotrichea	Hypotrichia	Hypotrichia_unclassified	Hypotrichia_unclassified	Hypotrichia_unclassified	no	no
Otu00566	Eukaryota	Alveolata	Ciliophora	Spirotrichea	Strombidiida	Strombidiida_unclassified	Strombidiida_unclassified	Strombidiida_unclassified	no	no
Otu00567	Eukaryota	Stramenopiles	Opalozoa	Bicoecea	Pseudodendromonadales	Pseudodendromonadales_X	Pseudodendromonadales_X_unclassified	Pseudodendromonadales_X_unclassified	no	no
Otu00568	Eukaryota	Archaeplastida	Chlorophyta	Chlorophyceae	Sphaeropleales	Sphaeropleales_X	Tetraedron	Tetraedron_minimum	no	no
Otu00569	Eukaryota	Alveolata	Ciliophora	Spirotrichea	Hypotrichia	Hypotrichia_unclassified	Hypotrichia_unclassified	Hypotrichia_unclassified	no	no
Otu00570	Eukaryota	Stramenopiles	Sagenista	MAST-4	MAST-4E	MAST-4E_X	MAST-4E_XX	MAST-4E_XX_sp.	no	no
Otu00571	Eukaryota	Stramenopiles	Ochrophyta	Bacillariophyta	Bacillariophyta_X	Polar-centric-Mediophyceae	Skeletonema	Skeletonema_menzellii	no	no
Otu00572	Eukaryota	Eukaryota_unclassified	Eukaryota_unclassified	Eukaryota_unclassified	Eukaryota_unclassified	Eukaryota_unclassified	Eukaryota_unclassified	Eukaryota_unclassified	no	no
Otu00573	Eukaryota	Opisthokonta	Metazoa	Mollusca	Gastropoda	Heterobranchia	Heterobranchia_unclassified	Heterobranchia_unclassified	no	no
Otu00574	Eukaryota	Hacrobia	Cryptophyta	Cryptophyceae	Cryptomonadales	Cryptomonadales_X	Cryptomonas	Cryptomonas_ozolini	no	no
Otu00575	Eukaryota	Alveolata	Dinoflagellata	Syndiniales	Dino-Group-II	Dino-Group-II-Clade-3	Dino-Group-II-Clade-3_X	Dino-Group-II-Clade-3_X_sp.	no	no
Otu00576	Eukaryota	Alveolata	Ciliophora	Spirotrichea	Tintinnida	Favellidae	Favella	Favella_ehrenbergii	no	no
Otu00577	Eukaryota	Opisthokonta	Metazoa	Annelida	Annelida_X	Annelida_XX	Branchiomma	Branchiomma_sp.	no	no
Otu00578	Eukaryota	Opisthokonta	Metazoa	Arthropoda	Crustacea	Maxillopoda	Maxillopoda_unclassified	Maxillopoda_unclassified	no	no
Otu00579	Eukaryota	Alveolata	Dinoflagellata	Dinophyceae	Peridiniales	Crypthecodiniaceae	Crypthecodinium	Crypthecodinium_sp.	no	no
Otu00580	Eukaryota	Archaeplastida	Rhodophyta	Florideophyceae	Corallinales	Corallinales_X	Neogoniolithon	Neogoniolithon_brassica-florida	no	no
Otu00581	Eukaryota	Rhizaria	Cercozoa	Chlorarachniophyceae	Chlorarachnida	Chlorarachnida_X	Chlorarachnida_X_unclassified	Chlorarachnida_X_unclassified	no	no
Otu00582	Eukaryota	Alveolata	Dinoflagellata	Dinophyceae	Dinophyceae_unclassified	Dinophyceae_unclassified	Dinophyceae_unclassified	Dinophyceae_unclassified	no	no
Otu00583	Eukaryota	Archaeplastida	Chlorophyta	Ulvophyceae	Ulvophyceae_unclassified	Ulvophyceae_unclassified	Ulvophyceae_unclassified	Ulvophyceae_unclassified	no	no
Otu00584	Eukaryota	Opisthokonta	Fungi	Chytridiomycota	Chytridiomycotina	Chytridiomycetes	Chytridiomycetes_unclassified	Chytridiomycetes_unclassified	no	no
Otu00585	Eukaryota	Opisthokonta	Fungi	Fungi_unclassified	Fungi_unclassified	Fungi_unclassified	Fungi_unclassified	Fungi_unclassified	no	no
Otu00586	Eukaryota	Opisthokonta	Metazoa	Nematoda	Chromadorea	Chromadorea_X	Chromadorea_X_unclassified	Chromadorea_X_unclassified	no	no
Otu00587	Eukaryota	Opisthokonta	Fungi	Chytridiomycota	Chytridiomycotina	Chytridiomycetes	Chytridiomycetes_unclassified	Chytridiomycetes_unclassified	no	no
Otu00588	Eukaryota	Alveolata	Ciliophora	Oligohymenophorea	Hymenostomatia	Tetrahymenida	Tetrahymenida_unclassified	Tetrahymenida_unclassified	no	no
Otu00589	Eukaryota	Rhizaria	Cercozoa	Novel-clade-10-12	Tremulida	Tremulidae	Tremula	Tremula_longifila	no	no
Otu00590	Eukaryota	Hacrobia	Haptophyta	Prymnesiophyceae	Prymnesiales	Prymnesiaceae	Haptolina	Haptolina_sp.	no	no
Otu00591	Eukaryota	Archaeplastida	Chlorophyta	Chlorophyceae	Oedogoniales	Oedogoniales_X	Oedogonium	Oedogonium_sp.	no	no
Otu00592	Eukaryota	Hacrobia	Cryptophyta	Cryptophyceae	Cryptomonadales	Cryptomonadales_X	Cryptomonas	Cryptomonas_sp.	no	no
Otu00593	Eukaryota	Alveolata	Ciliophora	Oligohymenophorea	OLIGO4	OLIGO4_X	OLIGO4_XX	OLIGO4_XX_sp.	no	no
Otu00594	Eukaryota	Rhizaria	Cercozoa	Endomyxa	Vampyrellida	Leptophryidae	Leptophryidae_X	Leptophryidae_X_sp.	no	no
Otu00595	Eukaryota	Opisthokonta	Metazoa	Metazoa_unclassified	Metazoa_unclassified	Metazoa_unclassified	Metazoa_unclassified	Metazoa_unclassified	no	no
Otu00596	Eukaryota	Hacrobia	Haptophyta	Prymnesiophyceae	Prymnesiales	Chrysochromulinaceae	Chrysochromulina	Chrysochromulina_unclassified	yes	no
Otu00597	Eukaryota	Alveolata	Ciliophora	Oligohymenophorea	Scuticociliatia_2	Scuticociliatia_2_X	Protocyclidium	Protocyclidium_citrullus	no	no
Otu00598	Eukaryota	Rhizaria	Cercozoa	Endomyxa	Vampyrellida	Leptophryidae	Leptophryidae_X	Leptophryidae_X_sp.	no	no
Otu00599	Eukaryota	Archaeplastida	Chlorophyta	Chlorophyceae	Chlamydomonadales	Chlamydomonadales_X	Chlorochytrium	Chlorochytrium_lemnae	no	no
Otu00600	Eukaryota	Stramenopiles	Ochrophyta	Chrysophyceae	Chrysophyceae_X	Chrysophyceae_Clade-C	Poterioochromonas	Poterioochromonas_unclassified	no	no
Otu00601	Eukaryota	Rhizaria	Cercozoa	Cercozoa_unclassified	Cercozoa_unclassified	Cercozoa_unclassified	Cercozoa_unclassified	Cercozoa_unclassified	no	no
Otu00602	Eukaryota	Eukaryota_unclassified	Eukaryota_unclassified	Eukaryota_unclassified	Eukaryota_unclassified	Eukaryota_unclassified	Eukaryota_unclassified	Eukaryota_unclassified	no	no
Otu00603	Eukaryota	Opisthokonta	Metazoa	Arthropoda	Crustacea	Maxillopoda	Maxillopoda_unclassified	Maxillopoda_unclassified	no	no
Otu00604	Eukaryota	Amoebozoa	Lobosa	Tubulinea	Euamoebida	Hartmannellidae	Hartmannellidae_X	Hartmannellidae_X_sp.	no	no
Otu00605	Eukaryota	Archaeplastida	Chlorophyta	Chlorophyceae	Chlamydomonadales	Chlamydomonadales_X	Chlamydomonas	Chlamydomonas_unclassified	no	no
Otu00606	Eukaryota	Alveolata	Dinoflagellata	Dinophyceae	Peridiniales	Thoracosphaeraceae	Thoracosphaeraceae_unclassified	Thoracosphaeraceae_unclassified	no	no
Otu00607	Eukaryota	Amoebozoa	Lobosa	Tubulinea	Echinamoebida	Vermamoebidae	Hartmannella	Hartmannella_unclassified	no	no
Otu00608	Eukaryota	Opisthokonta	Metazoa	Craniata	Craniata_X	Teleostei	Teleostei_unclassified	Teleostei_unclassified	no	no
Otu00609	Eukaryota	Alveolata	Dinoflagellata	Dinophyceae	Dinophyceae_unclassified	Dinophyceae_unclassified	Dinophyceae_unclassified	Dinophyceae_unclassified	no	no
Otu00610	Eukaryota	Archaeplastida	Chlorophyta	Pedinophyceae	Pedinomonadales	Pedinomonadaceae	Pedinomonas	Pedinomonas_sp.	no	no
Otu00611	Eukaryota	Opisthokonta	Metazoa	Urochordata	Urochordata_X	Appendicularia	Oikopleura	Oikopleura_sp.	no	no
Otu00612	Eukaryota	Opisthokonta	Metazoa	Arthropoda	Crustacea	Maxillopoda	Cyclops	Cyclops_sp.	no	no
Otu00613	Eukaryota	Alveolata	Dinoflagellata	Syndiniales	Dino-Group-III	Dino-Group-III_X	Dino-Group-III_XX	Dino-Group-III_XX_sp.	no	no
Otu00614	Eukaryota	Stramenopiles	Ochrophyta	Chrysophyceae	Chrysophyceae_X	Chrysophyceae_Clade-B2	Chrysophyceae_Clade-B2_unclassified	Chrysophyceae_Clade-B2_unclassified	no	no
Otu00615	Eukaryota	Opisthokonta	Metazoa	Arthropoda	Crustacea	Maxillopoda	Maxillopoda_unclassified	Maxillopoda_unclassified	no	no
Otu00616	Eukaryota	Rhizaria	Radiolaria	Acantharea	Acantharea_X	Acantharea_XX	Acanthocolla	Acanthocolla_cruciata	no	no
Otu00617	Eukaryota	Amoebozoa	Lobosa	Tubulinea	Echinamoebida	Vermamoebidae	Hartmannella	Hartmannella_unclassified	no	no
Otu00618	Eukaryota	Eukaryota_unclassified	Eukaryota_unclassified	Eukaryota_unclassified	Eukaryota_unclassified	Eukaryota_unclassified	Eukaryota_unclassified	Eukaryota_unclassified	no	no
Otu00619	Eukaryota	Opisthokonta	Metazoa	Annelida	Annelida_X	Annelida_XX	Annelida_XX_unclassified	Annelida_XX_unclassified	no	no
Otu00620	Eukaryota	Alveolata	Ciliophora	Oligohymenophorea	Peritrichia_2	Vaginicolidae	Vaginicolidae_X	Vaginicolidae_X_sp.	no	no
Otu00621	Eukaryota	Stramenopiles	Sagenista	MAST-4	MAST-4B	MAST-4B_X	MAST-4B_XX	MAST-4B_XX_sp.	no	no
Otu00622	Eukaryota	Alveolata	Dinoflagellata	Dinophyceae	Suessiales	Suessiaceae	Symbiodinium	Symbiodinium_sp._Clade_C	no	no
Otu00623	Eukaryota	Hacrobia	Cryptophyta	Cryptophyceae	Cryptophyceae_unclassified	Cryptophyceae_unclassified	Cryptophyceae_unclassified	Cryptophyceae_unclassified	no	no
Otu00624	Eukaryota	Opisthokonta	Metazoa	Metazoa_unclassified	Metazoa_unclassified	Metazoa_unclassified	Metazoa_unclassified	Metazoa_unclassified	no	no
Otu00625	Eukaryota	Alveolata	Apicomplexa	Colpodellidea	Colpodellida	Colpodellaceae	Colpodellidae2	Colpodellidae2_sp.	no	no
Otu00626	Eukaryota	Amoebozoa	Lobosa	Tubulinea	Euamoebida	Hartmannellidae	Hartmannellidae_X	Hartmannellidae_X_sp.	no	no
Otu00627	Eukaryota	Rhizaria	Cercozoa	Filosa-Sarcomonadea	Cercomonadida	Paracercomonadidae	Paracercomonas	Paracercomonas_sp.	no	no
Otu00628	Eukaryota	Alveolata	Dinoflagellata	Syndiniales	Dino-Group-II	Dino-Group-II-Clade-18	Dino-Group-II-Clade-18_X	Dino-Group-II-Clade-18_X_sp.	no	no
Otu00629	Eukaryota	Opisthokonta	Fungi	Cryptomycota	Cryptomycotina	Cryptomycotina_X	Cryptomycotina_XX	Cryptomycotina_XX_sp.	no	no
Otu00630	Eukaryota	Alveolata	Ciliophora	Spirotrichea	Strombidiida	Strombidiidae_K	Strombidium_K	Strombidium_capitatum	no	no
Otu00631	Eukaryota	Opisthokonta	Fungi	Ascomycota	Saccharomycotina	Saccharomycetales	Galactomyces	Galactomyces_unclassified	no	no
Otu00632	Eukaryota	Alveolata	Ciliophora	Spirotrichea	Strombidiida_B	Strombidiida_B_X	Strombidiida_B_XX	Strombidiida_B_XX_sp.	no	no
Otu00633	Eukaryota	Opisthokonta	Metazoa	Gastrotricha	Gastrotricha_X	Gastrotricha_XX	Lepidodermella	Lepidodermella_squamata	no	no
Otu00634	Eukaryota	Opisthokonta	Fungi	Chytridiomycota	Chytridiomycotina	Chytridiomycetes	Chytridiomycetes_unclassified	Chytridiomycetes_unclassified	no	no
Otu00635	Eukaryota	Stramenopiles	Opalozoa	Bicoecea	Pseudodendromonadales	Pseudodendromonadales_X	Pseudodendromonadales_XX	Pseudodendromonadales_XX_sp.	no	no
Otu00636	Eukaryota	Amoebozoa	Lobosa	Tubulinea	Leptomyxida	Flabellulidae	Flabellula	Flabellula_sp.	no	no
Otu00637	Eukaryota	Opisthokonta	Metazoa	Nematoda	Chromadorea	Chromadorea_X	Chromadorea_X_unclassified	Chromadorea_X_unclassified	no	no
Otu00639	Eukaryota	Eukaryota_unclassified	Eukaryota_unclassified	Eukaryota_unclassified	Eukaryota_unclassified	Eukaryota_unclassified	Eukaryota_unclassified	Eukaryota_unclassified	no	no
Otu00640	Eukaryota	Hacrobia	Haptophyta	Prymnesiophyceae	Prymnesiophyceae_unclassified	Prymnesiophyceae_unclassified	Prymnesiophyceae_unclassified	Prymnesiophyceae_unclassified	no	no
Otu00641	Eukaryota	Opisthokonta	Metazoa	Mollusca	Gastropoda	Heterobranchia	Heterobranchia_unclassified	Heterobranchia_unclassified	no	no
Otu00642	Eukaryota	Alveolata	Dinoflagellata	Dinophyceae	Gymnodiniales	Kareniaceae	Karlodinium	Karlodinium_unclassified	yes	no
Otu00643	Eukaryota	Alveolata	Ciliophora	Oligohymenophorea	Peritrichia_2	Sessilida	Vorticella	Vorticella_unclassified	no	no
Otu00644	Eukaryota	Stramenopiles	Ochrophyta	Chrysophyceae	Chrysophyceae_X	Chrysophyceae_Clade-C	Spumella	Spumella_elongata	no	no
Otu00645	Eukaryota	Alveolata	Ciliophora	Phyllopharyngea	Suctoria	Suctoria_unclassified	Suctoria_unclassified	Suctoria_unclassified	no	no
Otu00646	Eukaryota	Rhizaria	Cercozoa	Filosa-Thecofilosea	Filosa-Thecofilosea_X	Mataza-lineage	Mataza-lineage_X	Mataza-lineage_X_sp.	no	no
Otu00647	Eukaryota	Alveolata	Dinoflagellata	Dinoflagellata_unclassified	Dinoflagellata_unclassified	Dinoflagellata_unclassified	Dinoflagellata_unclassified	Dinoflagellata_unclassified	no	no
Otu00648	Eukaryota	Alveolata	Dinoflagellata	Dinophyceae	Dinophyceae_unclassified	Dinophyceae_unclassified	Dinophyceae_unclassified	Dinophyceae_unclassified	no	no
Otu00649	Eukaryota	Alveolata	Dinoflagellata	Dinophyceae	Dinophyceae_unclassified	Dinophyceae_unclassified	Dinophyceae_unclassified	Dinophyceae_unclassified	no	no
Otu00650	Eukaryota	Stramenopiles	Ochrophyta	Chrysophyceae	Chrysophyceae_X	Chrysophyceae_Clade-C	Chrysophyceae_Clade-C_unclassified	Chrysophyceae_Clade-C_unclassified	no	no
Otu00651	Eukaryota	Archaeplastida	Chlorophyta	Nephroselmidophyceae	Nephroselmidales	Nephroselmidales_X	Nephroselmis	Nephroselmis_viridis	no	no
Otu00652	Eukaryota	Stramenopiles	Opalozoa	Bicoecea	Pseudodendromonadales	Pseudodendromonadales_X	Pseudodendromonadales_X_unclassified	Pseudodendromonadales_X_unclassified	no	no
Otu00653	Eukaryota	Archaeplastida	Chlorophyta	Chlorophyceae	Sphaeropleales	Sphaeropleales_X	Sphaeropleales_X_unclassified	Sphaeropleales_X_unclassified	no	no
Otu00654	Eukaryota	Hacrobia	Cryptophyta	Cryptophyceae	Cryptomonadales	Cryptomonadales_X	Cryptomonas	Cryptomonas_unclassified	no	no
Otu00656	Eukaryota	Stramenopiles	Sagenista	MAST-11	MAST-11_X	MAST-11_XX	MAST-11_XXX	MAST-11_XXX_sp.	no	no
Otu00657	Eukaryota	Opisthokonta	Metazoa	Annelida	Annelida_X	Annelida_XX	Annelida_XX_unclassified	Annelida_XX_unclassified	no	no
Otu00658	Eukaryota	Opisthokonta	Metazoa	Annelida	Annelida_X	Annelida_XX	Heteromastus	Heteromastus_filiformis	no	no
Otu00659	Eukaryota	Stramenopiles	Ochrophyta	Bacillariophyta	Bacillariophyta_X	Raphid-pennate	Raphid-pennate_unclassified	Raphid-pennate_unclassified	no	no
Otu00660	Eukaryota	Opisthokonta	Metazoa	Nematoda	Chromadorea	Chromadorea_X	Chromadorea_X_unclassified	Chromadorea_X_unclassified	no	no
Otu00661	Eukaryota	Archaeplastida	Chlorophyta	Chlorophyceae	Chlamydomonadales	Chlamydomonadales_X	Chlamydomonadales_X_unclassified	Chlamydomonadales_X_unclassified	no	no
Otu00662	Eukaryota	Eukaryota_unclassified	Eukaryota_unclassified	Eukaryota_unclassified	Eukaryota_unclassified	Eukaryota_unclassified	Eukaryota_unclassified	Eukaryota_unclassified	no	no
Otu00663	Eukaryota	Stramenopiles	Ochrophyta	Bacillariophyta	Bacillariophyta_X	Raphid-pennate	Gomphonema	Gomphonema_unclassified	no	no
Otu00664	Eukaryota	Alveolata	Ciliophora	Phyllopharyngea	Suctoria	Suctoria_unclassified	Suctoria_unclassified	Suctoria_unclassified	no	no
Otu00665	Eukaryota	Alveolata	Ciliophora	Prostomatea_3	Prostomatea_3_X	Holophryidae	Prorodon	Prorodon_teres	no	no
Otu00666	Eukaryota	Archaeplastida	Chlorophyta	Ulvophyceae	Ulvales-relatives	Ulvales-relatives_X	Acrochaete	Acrochaete_unclassified	no	no
Otu00667	Eukaryota	Alveolata	Ciliophora	Spirotrichea	Choreotrichida	Strobilidiidae_I	Pelagostrobilidium	Pelagostrobilidium_sp.	no	no
Otu00668	Eukaryota	Hacrobia	Picozoa	Picozoa_X	Picozoa_XX	Picozoa_XXX	Picozoa_XXXX	Picozoa_XXXX_sp.	no	no
Otu00669	Eukaryota	Opisthokonta	Metazoa	Bryozoa	Bryozoa_X	Bryozoa_XX	Bryozoa_XX_unclassified	Bryozoa_XX_unclassified	no	no
Otu00670	Eukaryota	Opisthokonta	Metazoa	Nematoda	Chromadorea	Chromadorea_X	Monhystrella	Monhystrella_parvella	no	no
Otu00671	Eukaryota	Archaeplastida	Chlorophyta	Chlorophyceae	Chlamydomonadales	Chlamydomonadales_X	Chlamydomonadales_X_unclassified	Chlamydomonadales_X_unclassified	no	no
Otu00672	Eukaryota	Alveolata	Ciliophora	Armophorea	Armophorea_X	Armophorea_X_unclassified	Armophorea_X_unclassified	Armophorea_X_unclassified	no	no
Otu00673	Eukaryota	Rhizaria	Cercozoa	Filosa-Sarcomonadea	Glissomonadida	Allapsidae	Orciraptor	Orciraptor_agilis	no	no
Otu00674	Eukaryota	Alveolata	Ciliophora	Spirotrichea	Hypotrichia	Oxytrichidae	Oxytrichidae_unclassified	Oxytrichidae_unclassified	no	no
Otu00675	Eukaryota	Stramenopiles	Ochrophyta	Chrysophyceae	Chrysophyceae_X	Chrysophyceae_Clade-C	Chrysophyceae_Clade-C_unclassified	Chrysophyceae_Clade-C_unclassified	no	no
Otu00676	Eukaryota	Hacrobia	Cryptophyta	Cryptophyceae	Cryptomonadales	Cryptomonadales_X	Cryptomonas	Cryptomonas_ovata	no	no
Otu00677	Eukaryota	Archaeplastida	Chlorophyta	Ulvophyceae	Ulvales-relatives	Ulvales-relatives_X	Ulvales-relatives_X_unclassified	Ulvales-relatives_X_unclassified	no	no
Otu00678	Eukaryota	Stramenopiles	Stramenopiles_unclassified	Stramenopiles_unclassified	Stramenopiles_unclassified	Stramenopiles_unclassified	Stramenopiles_unclassified	Stramenopiles_unclassified	no	no
Otu00679	Eukaryota	Eukaryota_unclassified	Eukaryota_unclassified	Eukaryota_unclassified	Eukaryota_unclassified	Eukaryota_unclassified	Eukaryota_unclassified	Eukaryota_unclassified	no	no
Otu00680	Eukaryota	Archaeplastida	Chlorophyta	Chlorophyceae	Chlamydomonadales	Chlamydomonadales_X	Pyrobotrys	Pyrobotrys_sp.	no	no
Otu00681	Eukaryota	Opisthokonta	Fungi	Cryptomycota	Cryptomycotina	Cryptomycotina_X	Cryptomycotina_XX	Cryptomycotina_XX_sp.	no	no
Otu00682	Eukaryota	Alveolata	Ciliophora	Spirotrichea	Hypotrichia	Hypotrichia_unclassified	Hypotrichia_unclassified	Hypotrichia_unclassified	no	no
Otu00683	Eukaryota	Alveolata	Ciliophora	Oligohymenophorea	Hymenostomatia	Ophryoglenida	Ophryoglenida_unclassified	Ophryoglenida_unclassified	no	no
Otu00684	Eukaryota	Archaeplastida	Chlorophyta	Chlorodendrophyceae	Chlorodendrales	Chlorodendraceae	Chlorodendraceae_unclassified	Chlorodendraceae_unclassified	no	no
Otu00685	Eukaryota	Opisthokonta	Metazoa	Annelida	Annelida_X	Annelida_XX	Polyophthalmus	Polyophthalmus_pictus	no	no
Otu00686	Eukaryota	Opisthokonta	Metazoa	Rotifera	Rotifera_X	Rotifera_XX	Rotifera_XX_unclassified	Rotifera_XX_unclassified	no	no
Otu00687	Eukaryota	Eukaryota_unclassified	Eukaryota_unclassified	Eukaryota_unclassified	Eukaryota_unclassified	Eukaryota_unclassified	Eukaryota_unclassified	Eukaryota_unclassified	no	no
Otu00688	Eukaryota	Opisthokonta	Metazoa	Mollusca	Bivalvia	Heteroconchia	Heteroconchia_unclassified	Heteroconchia_unclassified	no	no
Otu00689	Eukaryota	Alveolata	Ciliophora	Spirotrichea	Hypotrichia	Oxytrichidae	Oxytrichidae_X	Oxytrichidae_X_sp.	no	no
Otu00690	Eukaryota	Stramenopiles	Ochrophyta	Bacillariophyta	Bacillariophyta_X	Raphid-pennate	Fistulifera	Fistulifera_saprophila	no	no
Otu00691	Eukaryota	Archaeplastida	Chlorophyta	Pyramimonadales	Pyramimonadales_X	Pyramimonadales_XX	Pyramimonas	Pyramimonas_unclassified	no	no
Otu00692	Eukaryota	Archaeplastida	Chlorophyta	Ulvophyceae	Ulotrichales	Ulotrichales_X	Protoderma	Protoderma_sarcinoidea	no	no
Otu00693	Eukaryota	Alveolata	Ciliophora	Armophorea	Armophorea_X	Armophorea_XX	Armophorea_XX_unclassified	Armophorea_XX_unclassified	no	no
Otu00694	Eukaryota	Opisthokonta	Metazoa	Rotifera	Rotifera_X	Rotifera_XX	Rotifera_XX_unclassified	Rotifera_XX_unclassified	no	no
Otu00695	Eukaryota	Opisthokonta	Fungi	Fungi_unclassified	Fungi_unclassified	Fungi_unclassified	Fungi_unclassified	Fungi_unclassified	no	no
Otu00696	Eukaryota	Rhizaria	Cercozoa	Endomyxa	Vampyrellida	Leptophryidae	Leptophryidae_X	Leptophryidae_X_sp.	no	no
Otu00697	Eukaryota	Archaeplastida	Chlorophyta	Trebouxiophyceae	Chlorellales	Chlorellales_X	Chlorellales_X_unclassified	Chlorellales_X_unclassified	no	no
Otu00698	Eukaryota	Rhizaria	Cercozoa	Filosa-Imbricatea	Euglyphida	Paulinellidae	Paulinella	Paulinella_sp.	no	no
Otu00699	Eukaryota	Archaeplastida	Chlorophyta	Chlorophyceae	Chlamydomonadales	Chlamydomonadales_X	Pseudocharacium	Pseudocharacium_americanum	no	no
Otu00700	Eukaryota	Eukaryota_unclassified	Eukaryota_unclassified	Eukaryota_unclassified	Eukaryota_unclassified	Eukaryota_unclassified	Eukaryota_unclassified	Eukaryota_unclassified	no	no
Otu00701	Eukaryota	Stramenopiles	Ochrophyta	Bacillariophyta	Bacillariophyta_X	Raphid-pennate	Pinnularia	Pinnularia_unclassified	no	no
Otu00702	Eukaryota	Opisthokonta	Metazoa	Arthropoda	Crustacea	Maxillopoda	Maxillopoda_unclassified	Maxillopoda_unclassified	no	no
Otu00703	Eukaryota	Stramenopiles	Sagenista	MAST-7	MAST-7B	MAST-7B_X	MAST-7B_XX	MAST-7B_XX_sp.	no	no
Otu00704	Eukaryota	Opisthokonta	Metazoa	Metazoa_unclassified	Metazoa_unclassified	Metazoa_unclassified	Metazoa_unclassified	Metazoa_unclassified	no	no
Otu00705	Eukaryota	Alveolata	Ciliophora	Oligohymenophorea	Peniculia	Parameciidae	Paramecium	Paramecium_jenningsi	no	no
Otu00706	Eukaryota	Alveolata	Ciliophora	CONThreeP	CONThreeP_X	Urotrichidae	Urotricha	Urotricha_sp.	no	no
Otu00707	Eukaryota	Archaeplastida	Chlorophyta	Chlorophyceae	Chlamydomonadales	Chlamydomonadales_X	Chloromonas	Chloromonas_unclassified	no	no
Otu00708	Eukaryota	Stramenopiles	Ochrophyta	Chrysophyceae	Chrysophyceae_X	Chrysophyceae_Clade-C	Chrysophyceae_Clade-C_unclassified	Chrysophyceae_Clade-C_unclassified	no	no
Otu00709	Eukaryota	Alveolata	Ciliophora	Oligohymenophorea	Hymenostomatia	Tetrahymenida	Tetrahymenida_unclassified	Tetrahymenida_unclassified	no	no
Otu00710	Eukaryota	Opisthokonta	Fungi	Chytridiomycota	Chytridiomycotina	Chytridiomycetes	Rhizophlyctis	Rhizophlyctis_rosea	no	no
Otu00711	Eukaryota	Archaeplastida	Chlorophyta	Chlorophyceae	Sphaeropleales	Sphaeropleales_X	Pseudodidymocystis	Pseudodidymocystis_planctonica	no	no
Otu00712	Eukaryota	Opisthokonta	Metazoa	Nematoda	Chromadorea	Chromadorea_X	Monhystrella	Monhystrella_parvella	no	no
Otu00713	Eukaryota	Archaeplastida	Chlorophyta	Chlorophyceae	Chlamydomonadales	Chlamydomonadales_X	Chlorococcum	Chlorococcum_sp.	no	no
Otu00714	Eukaryota	Opisthokonta	Metazoa	Nematoda	Chromadorea	Chromadorea_X	Monhystrella	Monhystrella_parvella	no	no
Otu00715	Eukaryota	Amoebozoa	Lobosa	Lobosa-G1	Lobosa-G1_X	Lobosa-G1_XX	Lobosa-G1_XXX	Lobosa-G1_XXX_sp.	no	no
Otu00716	Eukaryota	Opisthokonta	Metazoa	Porifera	Porifera_X	Demospongiae	Demospongiae_unclassified	Demospongiae_unclassified	no	no
Otu00717	Eukaryota	Alveolata	Ciliophora	Oligohymenophorea	OLIGO4	OLIGO4_X	OLIGO4_XX	OLIGO4_XX_sp.	no	no
Otu00718	Eukaryota	Opisthokonta	Metazoa	Rotifera	Rotifera_X	Rotifera_XX	Rotifera_XX_unclassified	Rotifera_XX_unclassified	no	no
Otu00719	Eukaryota	Opisthokonta	Fungi	Chytridiomycota	Chytridiomycotina	Chytridiomycetes	Chytridiomycetes_unclassified	Chytridiomycetes_unclassified	no	no
Otu00720	Eukaryota	Opisthokonta	Metazoa	Nematoda	Chromadorea	Chromadorea_X	Monhystrella	Monhystrella_parvella	no	no
Otu00721	Eukaryota	Stramenopiles	Ochrophyta	Chrysophyceae	Chrysophyceae_X	Chrysophyceae_Clade-C	Ochromonas	Ochromonas_danica	no	no
Otu00722	Eukaryota	Opisthokonta	Metazoa	Nematoda	Chromadorea	Chromadorea_X	Chromadorea_X_unclassified	Chromadorea_X_unclassified	no	no
Otu00723	Eukaryota	Stramenopiles	Sagenista	MAST-7	MAST-7D	MAST-7D_X	MAST-7D_XX	MAST-7D_XX_sp.	no	no
Otu00724	Eukaryota	Rhizaria	Radiolaria	Acantharea	Arthracanthida-Symphyacanthida	Arthracanthida-Symphyacanthida_X	Hexaconus	Hexaconus_serratus	no	no
Otu00725	Eukaryota	Stramenopiles	Ochrophyta	Bacillariophyta	Bacillariophyta_X	Raphid-pennate	Pinnularia	Pinnularia_unclassified	no	no
Otu00726	Eukaryota	Alveolata	Dinoflagellata	Dinophyceae	Dinophyceae_X	Oodiniaceae	Oodinium	Oodinium_pouchetii	no	no
Otu00727	Eukaryota	Archaeplastida	Chlorophyta	Mamiellophyceae	Mamiellales	Bathycoccaceae	Ostreococcus	Ostreococcus_clade_B	no	no
Otu00728	Eukaryota	Opisthokonta	Metazoa	Annelida	Annelida_X	Annelida_XX	Annelida_XX_unclassified	Annelida_XX_unclassified	no	no
Otu00729	Eukaryota	Opisthokonta	Fungi	Blastocladiomycota	Blastocladiomycotina	Blastocladiomycetes	Blastocladiales	Blastocladiales_sp.	no	no
Otu00730	Eukaryota	Alveolata	Ciliophora	Spirotrichea	Spirotrichea_unclassified	Spirotrichea_unclassified	Spirotrichea_unclassified	Spirotrichea_unclassified	no	no
Otu00731	Eukaryota	Rhizaria	Cercozoa	Filosa-Thecofilosea	Cryomonadida	Protaspa-lineage	Protaspa-lineage_X	Protaspa-lineage_X_sp.	no	no
Otu00732	Eukaryota	Alveolata	Ciliophora	Oligohymenophorea	Peritrichia_2	Sessilida	Zoothamnium_1	Zoothamnium_arbuscula	no	no
Otu00733	Eukaryota	Archaeplastida	Chlorophyta	Chlorophyceae	Chlamydomonadales	Chlamydomonadales_X	Chlamydomonadales_X_unclassified	Chlamydomonadales_X_unclassified	no	no
Otu00735	Eukaryota	Archaeplastida	Chlorophyta	Chlorophyceae	Oedogoniales	Oedogoniales_X	Oedogonium	Oedogonium_sp.	no	no
Otu00736	Eukaryota	Stramenopiles	Opalozoa	Bicoecea	Pseudodendromonadales	Pseudodendromonadales_X	Pseudodendromonadales_XX	Pseudodendromonadales_XX_sp.	no	no
Otu00737	Eukaryota	Eukaryota_unclassified	Eukaryota_unclassified	Eukaryota_unclassified	Eukaryota_unclassified	Eukaryota_unclassified	Eukaryota_unclassified	Eukaryota_unclassified	no	no
Otu00738	Eukaryota	Opisthokonta	Metazoa	Arthropoda	Crustacea	Maxillopoda	Parvocalanus	Parvocalanus_crassirostris	no	no
Otu00739	Eukaryota	Eukaryota_unclassified	Eukaryota_unclassified	Eukaryota_unclassified	Eukaryota_unclassified	Eukaryota_unclassified	Eukaryota_unclassified	Eukaryota_unclassified	no	no
Otu00740	Eukaryota	Stramenopiles	Opalozoa	Bicoecea	Pseudodendromonadales	Pseudodendromonadales_X	Pseudodendromonadales_XX	Pseudodendromonadales_XX_sp.	no	no
Otu00741	Eukaryota	Rhizaria	Cercozoa	Filosa-Imbricatea	Filosa-Imbricatea_X	Novel-clade-2	Novel-clade-2_X	Novel-clade-2_X_sp.	no	no
Otu00742	Eukaryota	Rhizaria	Cercozoa	Filosa-Sarcomonadea	Glissomonadida	Sandonidae	Sandonidae_unclassified	Sandonidae_unclassified	no	no
Otu00743	Eukaryota	Opisthokonta	Metazoa	Porifera	Porifera_X	Demospongiae	Demospongiae_unclassified	Demospongiae_unclassified	no	no
Otu00744	Eukaryota	Stramenopiles	Opalozoa	Bicoecea	Bicoecales	Bicoecaceae	Bicoecaceae_X	Bicoecaceae_X_sp.	no	no
Otu00745	Eukaryota	Alveolata	Dinoflagellata	Syndiniales	Dino-Group-I	Dino-Group-I-Clade-1	Dino-Group-I-Clade-1_X	Dino-Group-I-Clade-1_X_sp.	no	no
Otu00746	Eukaryota	Alveolata	Ciliophora	Colpodea	Colpodea_X	Cyrtolophosidida	Cyrtolophosidida_unclassified	Cyrtolophosidida_unclassified	no	no
Otu00747	Eukaryota	Alveolata	Apicomplexa	Colpodellidea	Colpodellida	Alphamonaceae	Aphamonas	Aphamonas_edax	no	no
Otu00748	Eukaryota	Alveolata	Dinoflagellata	Dinophyceae	Peridiniales	Peridiniales_X	Bysmatrum	Bysmatrum_gregarium	no	no
Otu00749	Eukaryota	Alveolata	Ciliophora	Oligohymenophorea	Scuticociliatia_2	Pleuronematida	Pleuronematida_unclassified	Pleuronematida_unclassified	no	no
Otu00750	Eukaryota	Alveolata	Perkinsea	Perkinsida	Perkinsida_X	Perkinsida_XX	Perkinsida_XXX	Perkinsida_XXX_sp.	no	no
Otu00751	Eukaryota	Hacrobia	Haptophyta	Prymnesiophyceae	Prymnesiales	Chrysochromulinaceae	Chrysochromulina	Chrysochromulina_sp.	yes	no
Otu00752	Eukaryota	Opisthokonta	Metazoa	Annelida	Annelida_X	Annelida_XX	Siphonosoma	Siphonosoma_cumanense	no	no
Otu00753	Eukaryota	Alveolata	Ciliophora	Spirotrichea	Hypotrichia	Hypotrichia_unclassified	Hypotrichia_unclassified	Hypotrichia_unclassified	no	no
Otu00754	Eukaryota	Stramenopiles	Ochrophyta	Bacillariophyta	Bacillariophyta_X	Polar-centric-Mediophyceae	Bacteriastrum	Bacteriastrum_parallelum	no	no
Otu00755	Eukaryota	Opisthokonta	Metazoa	Mollusca	Gastropoda	Nudibranchia	Nudibranchia_unclassified	Nudibranchia_unclassified	no	no
Otu00756	Eukaryota	Alveolata	Dinoflagellata	Dinophyceae	Gymnodiniales	Gymnodiniaceae	Gyrodinium	Gyrodinium_heterogrammum	no	no
Otu00757	Eukaryota	Archaeplastida	Chlorophyta	Chlorophyceae	Sphaeropleales	Sphaeropleales_X	Sphaeropleales_X_unclassified	Sphaeropleales_X_unclassified	no	no
Otu00758	Eukaryota	Alveolata	Ciliophora	Prostomatea_3	Prostomatea_3_X	Holophryidae	Pelagothrix	Pelagothrix_alveolata	no	no
Otu00759	Eukaryota	Archaeplastida	Streptophyta	Embryophyceae	Embryophyceae_X	Embryophyceae_XX	Embryophyceae_XX_unclassified	Embryophyceae_XX_unclassified	no	no
Otu00760	Eukaryota	Opisthokonta	Metazoa	Mollusca	Gastropoda	Caenogastropoda	Caenogastropoda_unclassified	Caenogastropoda_unclassified	no	no
Otu00761	Eukaryota	Archaeplastida	Chlorophyta	Chlorophyta_X	Chlorophyta_XX	Chlorophyta_XXX	Scotinosphaera	Scotinosphaera_unclassified	no	no
Otu00762	Eukaryota	Hacrobia	Haptophyta	Prymnesiophyceae	Prymnesiophyceae_X	Prymnesiophyceae_XX	Prymnesiophyceae_XXX	Prymnesiophyceae_XXX_sp.	no	no
Otu00763	Eukaryota	Rhizaria	Cercozoa	Cercozoa_unclassified	Cercozoa_unclassified	Cercozoa_unclassified	Cercozoa_unclassified	Cercozoa_unclassified	no	no
Otu00764	Eukaryota	Opisthokonta	Opisthokonta_unclassified	Opisthokonta_unclassified	Opisthokonta_unclassified	Opisthokonta_unclassified	Opisthokonta_unclassified	Opisthokonta_unclassified	no	no
Otu00765	Eukaryota	Alveolata	Dinoflagellata	Syndiniales	Dino-Group-II	Dino-Group-II-Clade-22	Dino-Group-II-Clade-22_X	Dino-Group-II-Clade-22_X_sp.	no	no
Otu00766	Eukaryota	Opisthokonta	Metazoa	Mollusca	Gastropoda	Caenogastropoda	Caenogastropoda_unclassified	Caenogastropoda_unclassified	no	no
Otu00767	Eukaryota	Alveolata	Ciliophora	Colpodea	Colpodea_X	Colpodida	Colpoda	Colpoda_steinii	no	no
Otu00768	Eukaryota	Rhizaria	Cercozoa	Filosa-Thecofilosea	Cryomonadida	Protaspa-lineage	Protaspa-lineage_unclassified	Protaspa-lineage_unclassified	no	no
Otu00769	Eukaryota	Stramenopiles	Sagenista	MAST-7	MAST-7B	MAST-7B_X	MAST-7B_XX	MAST-7B_XX_sp.	no	no
Otu00770	Eukaryota	Alveolata	Dinoflagellata	Dinophyceae	Dinophyceae_unclassified	Dinophyceae_unclassified	Dinophyceae_unclassified	Dinophyceae_unclassified	no	no
Otu00771	Eukaryota	Alveolata	Ciliophora	Oligohymenophorea	Scuticociliatia_2	Scuticociliatia_2_X	Scuticociliatia_2_X_unclassified	Scuticociliatia_2_X_unclassified	no	no
Otu00772	Eukaryota	Alveolata	Ciliophora	Phyllopharyngea	Cyrtophoria_8	Dysteriidae	Trochilia	Trochilia_unclassified	no	no
Otu00773	Eukaryota	Stramenopiles	Ochrophyta	Chrysophyceae	Chrysophyceae_X	Chrysophyceae_Clade-C	Ochromonas	Ochromonas_danica	no	no
Otu00774	Eukaryota	Alveolata	Ciliophora	Oligohymenophorea	Peritrichia_2	Sessilida	Sessilida_unclassified	Sessilida_unclassified	no	no
Otu00775	Eukaryota	Stramenopiles	Ochrophyta	Bacillariophyta	Bacillariophyta_X	Raphid-pennate	Raphid-pennate_unclassified	Raphid-pennate_unclassified	no	no
Otu00776	Eukaryota	Archaeplastida	Chlorophyta	Chlorophyceae	Chlamydomonadales	Chlamydomonadales_X	Chlamydomonadales_X_unclassified	Chlamydomonadales_X_unclassified	no	no
Otu00777	Eukaryota	Opisthokonta	Fungi	Chytridiomycota	Chytridiomycotina	Chytridiomycetes	Cladochytrium	Cladochytrium_replicatum	no	no
Otu00778	Eukaryota	Rhizaria	Cercozoa	Filosa-Thecofilosea	Filosa-Thecofilosea_X	Mataza-lineage	Mataza-lineage_X	Mataza-lineage_X_sp.	no	no
Otu00779	Eukaryota	Hacrobia	Haptophyta	Prymnesiophyceae	Prymnesiales	Prymnesiaceae	Prymnesiaceae_unclassified	Prymnesiaceae_unclassified	no	no
Otu00780	Eukaryota	Alveolata	Apicomplexa	Apicomplexa_unclassified	Apicomplexa_unclassified	Apicomplexa_unclassified	Apicomplexa_unclassified	Apicomplexa_unclassified	no	no
Otu00781	Eukaryota	Archaeplastida	Chlorophyta	Trebouxiophyceae	Chlorellales	Chlorellales_X	Parachlorella	Parachlorella_kessleri	no	no
Otu00782	Eukaryota	Stramenopiles	Opalozoa	Bicoecea	Pseudodendromonadales	Pseudodendromonadales_X	Pseudodendromonadales_X_unclassified	Pseudodendromonadales_X_unclassified	no	no
Otu00783	Eukaryota	Rhizaria	Cercozoa	Filosa-Imbricatea	Euglyphida	Paulinellidae	Paulinella	Paulinella_sp.	no	no
Otu00784	Eukaryota	Eukaryota_unclassified	Eukaryota_unclassified	Eukaryota_unclassified	Eukaryota_unclassified	Eukaryota_unclassified	Eukaryota_unclassified	Eukaryota_unclassified	no	no
Otu00785	Eukaryota	Alveolata	Ciliophora	Heterotrichea	Heterotrichea_X	Spirostomidae	Spirostomum	Spirostomum_teres	no	no
Otu00786	Eukaryota	Opisthokonta	Fungi	Chytridiomycota	Chytridiomycotina	Chytridiomycotina_X	Chytridiomycotina_XX	Chytridiomycotina_XX_sp.	no	no
Otu00787	Eukaryota	Hacrobia	Cryptophyta	Cryptophyceae	Cryptomonadales	Cryptomonadales_X	Cryptomonas	Cryptomonas_unclassified	no	no
Otu00788	Eukaryota	Opisthokonta	Metazoa	Echinodermata	Echinodermata_X	Echinodermata_XX	Echinodermata_XX_unclassified	Echinodermata_XX_unclassified	no	no
Otu00789	Eukaryota	Alveolata	Ciliophora	Oligohymenophorea	Hymenostomatia	Tetrahymenida	Tetrahymena	Tetrahymena_unclassified	no	no
Otu00790	Eukaryota	Alveolata	Dinoflagellata	Dinophyceae	Dinophyceae_unclassified	Dinophyceae_unclassified	Dinophyceae_unclassified	Dinophyceae_unclassified	no	no
Otu00791	Eukaryota	Archaeplastida	Chlorophyta	Pedinophyceae	Marsupiomonadales	Marsupiomonadaceae	Marsupiomonas	Marsupiomonas_pelliculata	no	no
Otu00792	Eukaryota	Eukaryota_unclassified	Eukaryota_unclassified	Eukaryota_unclassified	Eukaryota_unclassified	Eukaryota_unclassified	Eukaryota_unclassified	Eukaryota_unclassified	no	no
Otu00793	Eukaryota	Opisthokonta	Metazoa	Annelida	Annelida_X	Annelida_XX	Annelida_XX_unclassified	Annelida_XX_unclassified	no	no
Otu00794	Eukaryota	Alveolata	Ciliophora	Phyllopharyngea	Suctoria	Evaginogenida	Discophrya	Discophrya_collini	no	no
Otu00795	Eukaryota	Opisthokonta	Metazoa	Rotifera	Rotifera_X	Rotifera_XX	Rotifera_XX_unclassified	Rotifera_XX_unclassified	no	no
Otu00796	Eukaryota	Hacrobia	Centroheliozoa	Centroheliozoa_X	Pterocystida	Pterocystida_X	Pterocystida_XX	Pterocystida_XX_sp.	no	no
Otu00797	Eukaryota	Opisthokonta	Metazoa	Arthropoda	Crustacea	Maxillopoda	Maxillopoda_unclassified	Maxillopoda_unclassified	no	no
Otu00798	Eukaryota	Rhizaria	Cercozoa	Filosa-Sarcomonadea	Glissomonadida	Sandonidae	Sandonidae_unclassified	Sandonidae_unclassified	no	no
Otu00800	Eukaryota	Alveolata	Ciliophora	Oligohymenophorea	Hymenostomatia	Glaucomidae	Glaucomidae_X	Glaucomidae_X_sp.	no	no
Otu00801	Eukaryota	Opisthokonta	Metazoa	Mollusca	Bivalvia	Heteroconchia	Heteroconchia_unclassified	Heteroconchia_unclassified	no	no
Otu00802	Eukaryota	Alveolata	Dinoflagellata	Syndiniales	Dino-Group-II	Dino-Group-II-Clade-3	Dino-Group-II-Clade-3_X	Dino-Group-II-Clade-3_X_sp.	no	no
Otu00803	Eukaryota	Opisthokonta	Metazoa	Platyhelminthes	Turbellaria	Catenulida	Stenostomum	Stenostomum_simplex	no	no
Otu00804	Eukaryota	Eukaryota_unclassified	Eukaryota_unclassified	Eukaryota_unclassified	Eukaryota_unclassified	Eukaryota_unclassified	Eukaryota_unclassified	Eukaryota_unclassified	no	no
Otu00805	Eukaryota	Opisthokonta	Metazoa	Annelida	Annelida_X	Annelida_XX	Annelida_XX_unclassified	Annelida_XX_unclassified	no	no
Otu00806	Eukaryota	Rhizaria	Cercozoa	Endomyxa-Phytomyxea	Plasmodiophorida	Polymyxa-lineage	Polymyxa	Polymyxa_unclassified	no	no
Otu00807	Eukaryota	Alveolata	Ciliophora	Nassophorea	Nassophorea_X	Microthoracida	Leptopharynx	Leptopharynx_costatus	no	no
Otu00808	Eukaryota	Alveolata	Ciliophora	Spirotrichea	Hypotrichia	Oxytrichidae	Oxytricha	Oxytricha_sp.	no	no
Otu00809	Eukaryota	Alveolata	Ciliophora	Spirotrichea	Hypotrichia	Spirofilidae	Pseudouroleptus	Pseudouroleptus_caudatus	no	no
Otu00810	Eukaryota	Eukaryota_unclassified	Eukaryota_unclassified	Eukaryota_unclassified	Eukaryota_unclassified	Eukaryota_unclassified	Eukaryota_unclassified	Eukaryota_unclassified	no	no
Otu00811	Eukaryota	Opisthokonta	Metazoa	Annelida	Annelida_X	Annelida_XX	Aurospio	Aurospio_unclassified	no	no
Otu00812	Eukaryota	Alveolata	Ciliophora	Spirotrichea	Tintinnida	Tintinnida_unclassified	Tintinnida_unclassified	Tintinnida_unclassified	no	no
Otu00813	Eukaryota	Eukaryota_unclassified	Eukaryota_unclassified	Eukaryota_unclassified	Eukaryota_unclassified	Eukaryota_unclassified	Eukaryota_unclassified	Eukaryota_unclassified	no	no
Otu00814	Eukaryota	Opisthokonta	Metazoa	Platyhelminthes	Turbellaria	Catenulida	Stenostomum	Stenostomum_unclassified	no	no
Otu00815	Eukaryota	Hacrobia	Haptophyta	Prymnesiophyceae	Prymnesiales	Chrysochromulinaceae	Chrysochromulina	Chrysochromulina_sp.	yes	no
Otu00816	Eukaryota	Hacrobia	Cryptophyta	Cryptophyceae	Cryptomonadales	Cryptomonadales_X	Cryptomonadales_X_unclassified	Cryptomonadales_X_unclassified	no	no
Otu00817	Eukaryota	Stramenopiles	Opalozoa	Bicoecea	Pseudodendromonadales	Pseudodendromonadales_X	Pseudodendromonadales_X_unclassified	Pseudodendromonadales_X_unclassified	no	no
Otu00818	Eukaryota	Opisthokonta	Metazoa	Rotifera	Rotifera_X	Rotifera_XX	Rotifera_XX_unclassified	Rotifera_XX_unclassified	no	no
Otu00819	Eukaryota	Alveolata	Ciliophora	Spirotrichea	Strombidiida	Strombidiidae_M	Strombidium_M	Strombidium_M_sp.	no	no
Otu00820	Eukaryota	Opisthokonta	Metazoa	Rotifera	Rotifera_X	Rotifera_XX	Rotifera_XX_unclassified	Rotifera_XX_unclassified	no	no
Otu00821	Eukaryota	Alveolata	Dinoflagellata	Syndiniales	Dino-Group-I	Dino-Group-I-Clade-2	Dino-Group-I-Clade-2_X	Dino-Group-I-Clade-2_X_sp.	no	no
Otu00822	Eukaryota	Amoebozoa	Lobosa	Tubulinea	Euamoebida	Hartmannellidae	Hartmannellidae_unclassified	Hartmannellidae_unclassified	no	no
Otu00823	Eukaryota	Rhizaria	Cercozoa	Endomyxa	Vampyrellida	Leptophryidae	Leptophrys	Leptophrys_vorax	no	no
Otu00824	Eukaryota	Rhizaria	Cercozoa	Endomyxa	Vampyrellida	Vampyrellida_X	Vampyrellida_X_unclassified	Vampyrellida_X_unclassified	no	no
Otu00825	Eukaryota	Opisthokonta	Fungi	Fungi_unclassified	Fungi_unclassified	Fungi_unclassified	Fungi_unclassified	Fungi_unclassified	no	no
Otu00826	Eukaryota	Stramenopiles	Stramenopiles_X	Stramenopiles_XX	Stramenopiles_XXX	Stramenopiles_XXXX	Stramenopiles_XXXXX	Stramenopiles_XXXXX_sp.	no	no
Otu00827	Eukaryota	Eukaryota_unclassified	Eukaryota_unclassified	Eukaryota_unclassified	Eukaryota_unclassified	Eukaryota_unclassified	Eukaryota_unclassified	Eukaryota_unclassified	no	no
Otu00828	Eukaryota	Stramenopiles	Ochrophyta	Chrysophyceae	Chrysophyceae_X	Chrysophyceae_Clade-C	Chrysophyceae_Clade-C_X	Chrysophyceae_Clade-C_X_sp.	no	no
Otu00829	Eukaryota	Stramenopiles	Ochrophyta	Chrysophyceae	Chrysophyceae_X	Chrysophyceae_Clade-C	Chrysophyceae_Clade-C_unclassified	Chrysophyceae_Clade-C_unclassified	no	no
Otu00830	Eukaryota	Opisthokonta	Metazoa	Nematoda	Chromadorea	Chromadorea_X	Diploscapter	Diploscapter_sp.	no	no
Otu00831	Eukaryota	Opisthokonta	Metazoa	Arthropoda	Crustacea	Maxillopoda	Paracalanus	Paracalanus_sp.	no	no
Otu00832	Eukaryota	Alveolata	Dinoflagellata	Syndiniales	Dino-Group-II	Dino-Group-II-Clade-22	Dino-Group-II-Clade-22_X	Dino-Group-II-Clade-22_X_sp.	no	no
Otu00833	Eukaryota	Opisthokonta	Opisthokonta_unclassified	Opisthokonta_unclassified	Opisthokonta_unclassified	Opisthokonta_unclassified	Opisthokonta_unclassified	Opisthokonta_unclassified	no	no
Otu00834	Eukaryota	Alveolata	Ciliophora	Phyllopharyngea	Cyrtophoria_4	Chilodonellidae	Trithigmostoma	Trithigmostoma_cucullulus	no	no
Otu00835	Eukaryota	Alveolata	Ciliophora	Spirotrichea	Tintinnida	Tintinnida_unclassified	Tintinnida_unclassified	Tintinnida_unclassified	no	no
Otu00836	Eukaryota	Alveolata	Ciliophora	Oligohymenophorea	Peniculia	Parameciidae	Paramecium	Paramecium_caudatum	no	no
Otu00837	Eukaryota	Opisthokonta	Metazoa	Platyhelminthes	Turbellaria	Acoelomorpha	Paramecynostomum	Paramecynostomum_sp.	no	no
Otu00838	Eukaryota	Alveolata	Dinoflagellata	Dinophyceae	Dinophyceae_unclassified	Dinophyceae_unclassified	Dinophyceae_unclassified	Dinophyceae_unclassified	no	no
Otu00839	Eukaryota	Alveolata	Ciliophora	Spirotrichea	Strombidiida	Strombidiida_unclassified	Strombidiida_unclassified	Strombidiida_unclassified	no	no
Otu00840	Eukaryota	Opisthokonta	Metazoa	Platyhelminthes	Turbellaria	Catenulida	Stenostomum	Stenostomum_leucops	no	no
Otu00841	Eukaryota	Opisthokonta	Opisthokonta_unclassified	Opisthokonta_unclassified	Opisthokonta_unclassified	Opisthokonta_unclassified	Opisthokonta_unclassified	Opisthokonta_unclassified	no	no
Otu00842	Eukaryota	Rhizaria	Cercozoa	Filosa-Thecofilosea	Cryomonadida	Rhogostoma-lineage	Capsellina	Capsellina_sp.	no	no
Otu00843	Eukaryota	Eukaryota_unclassified	Eukaryota_unclassified	Eukaryota_unclassified	Eukaryota_unclassified	Eukaryota_unclassified	Eukaryota_unclassified	Eukaryota_unclassified	no	no
Otu00844	Eukaryota	Archaeplastida	Chlorophyta	Chlorophyceae	Chlamydomonadales	Chlamydomonadales_X	Chlamydomonadales_X_unclassified	Chlamydomonadales_X_unclassified	no	no
Otu00845	Eukaryota	Stramenopiles	Ochrophyta	Chrysophyceae	Chrysophyceae_X	Chrysophyceae_Clade-F	Paraphysomonas	Paraphysomonas_foraminifera	no	no
Otu00846	Eukaryota	Opisthokonta	Metazoa	Arthropoda	Crustacea	Maxillopoda	Clausocalanus	Clausocalanus_furcatus	no	no
Otu00847	Eukaryota	Hacrobia	Cryptophyta	Cryptophyceae	Cryptomonadales	Cryptomonadales_X	Cryptomonadales_X_unclassified	Cryptomonadales_X_unclassified	no	no
Otu00848	Eukaryota	Stramenopiles	Ochrophyta	Chrysophyceae	Chrysophyceae_X	Chrysophyceae_X_unclassified	Chrysophyceae_X_unclassified	Chrysophyceae_X_unclassified	no	no
Otu00849	Eukaryota	Archaeplastida	Chlorophyta	Pyramimonadales	Pyramimonadales_X	Pyramimonadales_XX	Pyramimonas	Pyramimonas_unclassified	no	no
Otu00850	Eukaryota	Alveolata	Ciliophora	Spirotrichea	Tintinnida	Eutintinnidae	Eutintinnus	Eutintinnus_unclassified	no	no
Otu00851	Eukaryota	Alveolata	Ciliophora	Colpodea	Colpodea_X	Colpodea_X_unclassified	Colpodea_X_unclassified	Colpodea_X_unclassified	no	no
Otu00852	Eukaryota	Stramenopiles	Ochrophyta	Chrysophyceae	Chrysophyceae_X	Chrysophyceae_Clade-E	Chrysophyceae_Clade-E_X	Chrysophyceae_Clade-E_X_sp.	no	no
Otu00853	Eukaryota	Archaeplastida	Chlorophyta	Chlorophyceae	Chlamydomonadales	Chlamydomonadales_X	Chlamydomonadales_X_unclassified	Chlamydomonadales_X_unclassified	no	no
Otu00854	Eukaryota	Eukaryota_unclassified	Eukaryota_unclassified	Eukaryota_unclassified	Eukaryota_unclassified	Eukaryota_unclassified	Eukaryota_unclassified	Eukaryota_unclassified	no	no
Otu00855	Eukaryota	Archaeplastida	Chlorophyta	Chlorophyceae	Chlamydomonadales	Chlamydomonadales_X	Paulschulzia	Paulschulzia_pseudovolvox	no	no
Otu00856	Eukaryota	Opisthokonta	Fungi	Cryptomycota	Cryptomycotina	Cryptomycotina_X	Cryptomycotina_XX	Cryptomycotina_XX_sp.	no	no
Otu00857	Eukaryota	Amoebozoa	Lobosa	Tubulinea	Echinamoebida	Vermamoebidae	Vermamoebidae_unclassified	Vermamoebidae_unclassified	no	no
Otu00858	Eukaryota	Rhizaria	Cercozoa	Endomyxa	Vampyrellida	sm27-lineage	sm27-lineage_X	sm27-lineage_X_sp.	no	no
Otu00859	Eukaryota	Opisthokonta	Fungi	Cryptomycota	Cryptomycotina	Cryptomycotina_X	Cryptomycotina_XX	Cryptomycotina_XX_sp.	no	no
Otu00860	Eukaryota	Rhizaria	Cercozoa	Chlorarachniophyceae	Chlorarachniophyceae_X	LC104-lineage	LC104-lineage_X	LC104-lineage_X_sp.	no	no
Otu00861	Eukaryota	Stramenopiles	Opalozoa	Bicoecea	Pseudodendromonadales	Pseudodendromonadales_X	Paramonas	Paramonas_globosa	no	no
Otu00862	Eukaryota	Alveolata	Apicomplexa	Colpodellidea	Colpodellida	Chrompodellids_CHR1_XX	Chrompodellids_CHR1_XXX	Chrompodellids_CHR1_XXX_sp.	no	no
Otu00863	Eukaryota	Rhizaria	Cercozoa	Filosa-Thecofilosea	Cryomonadida	Cryothecomonas-lineage	Cryothecomonas-lineage_unclassified	Cryothecomonas-lineage_unclassified	no	no
Otu00864	Eukaryota	Alveolata	Ciliophora	CONTH_6	CONTH_6_X	CONTH_6_XX	CONTH_6_XXX	CONTH_6_XXX_sp.	no	no
Otu00865	Eukaryota	Archaeplastida	Chlorophyta	Chlorophyceae	Chlamydomonadales	Chlamydomonadales_X	Chlamydomonadales_X_unclassified	Chlamydomonadales_X_unclassified	no	no
Otu00866	Eukaryota	Alveolata	Dinoflagellata	Dinophyceae	Dinophyceae_unclassified	Dinophyceae_unclassified	Dinophyceae_unclassified	Dinophyceae_unclassified	no	no
Otu00867	Eukaryota	Archaeplastida	Chlorophyta	Ulvophyceae	Ulvophyceae_unclassified	Ulvophyceae_unclassified	Ulvophyceae_unclassified	Ulvophyceae_unclassified	no	no
Otu00868	Eukaryota	Alveolata	Alveolata_unclassified	Alveolata_unclassified	Alveolata_unclassified	Alveolata_unclassified	Alveolata_unclassified	Alveolata_unclassified	no	no
Otu00869	Eukaryota	Rhizaria	Cercozoa	Cercozoa_unclassified	Cercozoa_unclassified	Cercozoa_unclassified	Cercozoa_unclassified	Cercozoa_unclassified	no	no
Otu00870	Eukaryota	Archaeplastida	Chlorophyta	Chlorophyceae	Chlamydomonadales	Chlamydomonadales_X	Chlamydomonadales_X_unclassified	Chlamydomonadales_X_unclassified	no	no
Otu00871	Eukaryota	Opisthokonta	Metazoa	Mollusca	Bivalvia	Pectinoida	Placuna	Placuna_placenta	no	no
Otu00872	Eukaryota	Amoebozoa	Lobosa	Tubulinea	Leptomyxida	Flabellulidae	Paraflabellula	Paraflabellula_unclassified	no	no
Otu00873	Eukaryota	Rhizaria	Cercozoa	Filosa-Sarcomonadea	Filosa-Sarcomonadea_unclassified	Filosa-Sarcomonadea_unclassified	Filosa-Sarcomonadea_unclassified	Filosa-Sarcomonadea_unclassified	no	no
Otu00874	Eukaryota	Archaeplastida	Chlorophyta	Chlorophyceae	Sphaeropleales	Sphaeropleales_X	Sphaeropleales_X_unclassified	Sphaeropleales_X_unclassified	no	no
Otu00875	Eukaryota	Opisthokonta	Metazoa	Nematoda	Enoplea	Enoplea_X	Enoplea_X_unclassified	Enoplea_X_unclassified	no	no
Otu00876	Eukaryota	Stramenopiles	Ochrophyta	Chrysophyceae	Chrysophyceae_X	Chrysophyceae_Clade-B2	Chrysophyceae_Clade-B2_X	Chrysophyceae_Clade-B2_X_sp.	no	no
Otu00877	Eukaryota	Alveolata	Apicomplexa	Apicomplexa_X	Apicomplexa_XX	Apicomplexa_XXX	Apicomplexa_XXXX	Apicomplexa_XXXX_sp.	no	no
Otu00878	Eukaryota	Hacrobia	Haptophyta	Prymnesiophyceae	Prymnesiophyceae_X	Prymnesiophyceae_XX	Prymnesiophyceae_XXX	Prymnesiophyceae_XXX_sp.	no	no
Otu00879	Eukaryota	Opisthokonta	Fungi	Chytridiomycota	Chytridiomycotina	Chytridiomycetes	Chytridiomycetes_unclassified	Chytridiomycetes_unclassified	no	no
Otu00880	Eukaryota	Alveolata	Dinoflagellata	Dinophyceae	Dinophyceae_unclassified	Dinophyceae_unclassified	Dinophyceae_unclassified	Dinophyceae_unclassified	no	no
Otu00881	Eukaryota	Hacrobia	Cryptophyta	Cryptophyceae	Goniomonadales	Goniomonadales_X	Goniomonas	Goniomonas_sp.	no	no
Otu00882	Eukaryota	Archaeplastida	Chlorophyta	Chlorophyceae	Chlamydomonadales	Chlamydomonadales_X	Phacotus	Phacotus_lenticularis	no	no
Otu00883	Eukaryota	Hacrobia	Hacrobia_X	Hacrobia_XX	Hacrobia_XXX	Hacrobia_XXXX	Palpitomonas	Palpitomonas_bilix	no	no
Otu00884	Eukaryota	Hacrobia	Haptophyta	Prymnesiophyceae	Prymnesiales	Chrysochromulinaceae	Chrysochromulina	Chrysochromulina_sp.	yes	no
Otu00885	Eukaryota	Stramenopiles	Ochrophyta	Bacillariophyta	Bacillariophyta_X	Polar-centric-Mediophyceae	Chaetoceros	Chaetoceros_unclassified	no	no
Otu00886	Eukaryota	Archaeplastida	Streptophyta	Embryophyceae	Embryophyceae_X	Embryophyceae_XX	Embryophyceae_XX_unclassified	Embryophyceae_XX_unclassified	no	no
Otu00887	Eukaryota	Eukaryota_unclassified	Eukaryota_unclassified	Eukaryota_unclassified	Eukaryota_unclassified	Eukaryota_unclassified	Eukaryota_unclassified	Eukaryota_unclassified	no	no
Otu00888	Eukaryota	Opisthokonta	Metazoa	Rotifera	Rotifera_X	Rotifera_XX	Rotifera_XX_unclassified	Rotifera_XX_unclassified	no	no
Otu00889	Eukaryota	Rhizaria	Cercozoa	Filosa-Thecofilosea	Filosa-Thecofilosea_X	Mataza-lineage	Mataza-lineage_X	Mataza-lineage_X_sp.	no	no
Otu00890	Eukaryota	Opisthokonta	Fungi	Fungi_unclassified	Fungi_unclassified	Fungi_unclassified	Fungi_unclassified	Fungi_unclassified	no	no
Otu00891	Eukaryota	Opisthokonta	Fungi	Cryptomycota	Cryptomycotina	Cryptomycotina_X	Cryptomycotina_XX	Cryptomycotina_XX_sp.	no	no
Otu00892	Eukaryota	Alveolata	Ciliophora	CONThreeP	CONThreeP_X	CONThreeP_XX	Askenasia	Askenasia_sp.	no	no
Otu00893	Eukaryota	Alveolata	Dinoflagellata	Dinophyceae	Dinophyceae_unclassified	Dinophyceae_unclassified	Dinophyceae_unclassified	Dinophyceae_unclassified	no	no
Otu00894	Eukaryota	Opisthokonta	Metazoa	Arthropoda	Crustacea	Maxillopoda	Maxillopoda_unclassified	Maxillopoda_unclassified	no	no
Otu00896	Eukaryota	Archaeplastida	Chlorophyta	Pedinophyceae	Pedinomonadales	Pedinomonadaceae	Pedinomonas	Pedinomonas_unclassified	no	no
Otu00898	Eukaryota	Opisthokonta	Metazoa	Annelida	Annelida_X	Annelida_XX	Thelepus	Thelepus_crispus	no	no
Otu00899	Eukaryota	Eukaryota_unclassified	Eukaryota_unclassified	Eukaryota_unclassified	Eukaryota_unclassified	Eukaryota_unclassified	Eukaryota_unclassified	Eukaryota_unclassified	no	no
Otu00900	Eukaryota	Alveolata	Ciliophora	Spirotrichea	Hypotrichia	Oxytrichidae	Oxytricha	Oxytricha_granulifera	no	no
Otu00901	Eukaryota	Archaeplastida	Chlorophyta	Prasino-Clade-9	Prasino-Clade-9_X	Prasino-Clade-9_XX	Prasino-Clade-9_XXX	Prasino-Clade-9_XXX_sp.	no	no
Otu00902	Eukaryota	Archaeplastida	Streptophyta	Embryophyceae	Embryophyceae_X	Embryophyceae_XX	Embryophyceae_XX_unclassified	Embryophyceae_XX_unclassified	no	no
Otu00903	Eukaryota	Alveolata	Dinoflagellata	Dinophyceae	Suessiales	Suessiaceae	Protodinium	Protodinium_simplex	no	no
Otu00904	Eukaryota	Opisthokonta	Metazoa	Rotifera	Rotifera_X	Rotifera_XX	Rotifera_XX_unclassified	Rotifera_XX_unclassified	no	no
Otu00905	Eukaryota	Alveolata	Perkinsea	Perkinsida	Perkinsida_X	Perkinsida_XX	Perkinsida_XXX	Perkinsida_XXX_sp.	no	no
Otu00906	Eukaryota	Opisthokonta	Metazoa	Annelida	Annelida_X	Annelida_XX	Annelida_XX_unclassified	Annelida_XX_unclassified	no	no
Otu00907	Eukaryota	Stramenopiles	Ochrophyta	Chrysophyceae	Chrysophyceae_X	Chrysophyceae_X_unclassified	Chrysophyceae_X_unclassified	Chrysophyceae_X_unclassified	no	no
Otu00908	Eukaryota	Rhizaria	Cercozoa	Cercozoa_unclassified	Cercozoa_unclassified	Cercozoa_unclassified	Cercozoa_unclassified	Cercozoa_unclassified	no	no
Otu00909	Eukaryota	Alveolata	Dinoflagellata	Syndiniales	Dino-Group-III	Dino-Group-III_X	Dino-Group-III_XX	Dino-Group-III_XX_sp.	no	no
Otu00910	Eukaryota	Eukaryota_unclassified	Eukaryota_unclassified	Eukaryota_unclassified	Eukaryota_unclassified	Eukaryota_unclassified	Eukaryota_unclassified	Eukaryota_unclassified	no	no
Otu00911	Eukaryota	Hacrobia	Haptophyta	Prymnesiophyceae	Coccolithales	Coccolithales_unclassified	Coccolithales_unclassified	Coccolithales_unclassified	no	no
Otu00912	Eukaryota	Archaeplastida	Streptophyta	Embryophyceae	Embryophyceae_X	Embryophyceae_XX	Embryophyceae_XX_unclassified	Embryophyceae_XX_unclassified	no	no
Otu00913	Eukaryota	Opisthokonta	Metazoa	Mollusca	Gastropoda	Vetigastropoda	Vetigastropoda_unclassified	Vetigastropoda_unclassified	no	no
Otu00914	Eukaryota	Alveolata	Dinoflagellata	Dinophyceae	Dinophyceae_X	Tovelliaceae	Tovellia	Tovellia_aveirensis	no	no
Otu00915	Eukaryota	Opisthokonta	Metazoa	Arthropoda	Crustacea	Maxillopoda	Apocyclops	Apocyclops_royi	no	no
Otu00916	Eukaryota	Archaeplastida	Chlorophyta	Chlorophyceae	Chlamydomonadales	Chlamydomonadales_X	Chlamydomonas	Chlamydomonas_unclassified	no	no
Otu00917	Eukaryota	Stramenopiles	Ochrophyta	Bacillariophyta	Bacillariophyta_X	Raphid-pennate	Raphid-pennate_unclassified	Raphid-pennate_unclassified	no	no
Otu00918	Eukaryota	Eukaryota_unclassified	Eukaryota_unclassified	Eukaryota_unclassified	Eukaryota_unclassified	Eukaryota_unclassified	Eukaryota_unclassified	Eukaryota_unclassified	no	no
Otu00919	Eukaryota	Archaeplastida	Chlorophyta	Trebouxiophyceae	Chlorellales	Chlorellales_X	Prototheca	Prototheca_unclassified	no	no
Otu00920	Eukaryota	Eukaryota_unclassified	Eukaryota_unclassified	Eukaryota_unclassified	Eukaryota_unclassified	Eukaryota_unclassified	Eukaryota_unclassified	Eukaryota_unclassified	no	no
Otu00921	Eukaryota	Eukaryota_unclassified	Eukaryota_unclassified	Eukaryota_unclassified	Eukaryota_unclassified	Eukaryota_unclassified	Eukaryota_unclassified	Eukaryota_unclassified	no	no
Otu00922	Eukaryota	Stramenopiles	Ochrophyta	Bacillariophyta	Bacillariophyta_X	Polar-centric-Mediophyceae	Chaetoceros	Chaetoceros_unclassified	no	no
Otu00923	Eukaryota	Stramenopiles	Ochrophyta	Bacillariophyta	Bacillariophyta_X	Polar-centric-Mediophyceae	Chaetoceros	Chaetoceros_unclassified	no	no
Otu00924	Eukaryota	Alveolata	Dinoflagellata	Dinophyceae	Dinophysiales	Dinophysiaceae	Dinophysis	Dinophysis_acuminata	yes	no
Otu00925	Eukaryota	Alveolata	Apicomplexa	Colpodellidea	Colpodellida	Alphamonaceae	Aphamonas	Aphamonas_unclassified	no	no
Otu00926	Eukaryota	Rhizaria	Cercozoa	Chlorarachniophyceae	Chlorarachnida	Chlorarachnida_X	Chlorarachnion	Chlorarachnion_reptans	no	no
Otu00927	Eukaryota	Archaeplastida	Chlorophyta	Chlorodendrophyceae	Chlorodendrales	Chlorodendraceae	Tetraselmis	Tetraselmis_unclassified	no	no
Otu00928	Eukaryota	Alveolata	Dinoflagellata	Dinophyceae	Dinophyceae_unclassified	Dinophyceae_unclassified	Dinophyceae_unclassified	Dinophyceae_unclassified	no	no
Otu00929	Eukaryota	Alveolata	Dinoflagellata	Syndiniales	Dino-Group-II	Dino-Group-II-Clade-23	Dino-Group-II-Clade-23_X	Dino-Group-II-Clade-23_X_sp.	no	no
Otu00930	Eukaryota	Alveolata	Ciliophora	Oligohymenophorea	Scuticociliatia_2	Scuticociliatia_2_X	Cyclidium_3	Cyclidium_glaucoma	no	no
Otu00931	Eukaryota	Alveolata	Ciliophora	Spirotrichea	Hypotrichia	Oxytrichidae	Oxytrichidae_unclassified	Oxytrichidae_unclassified	no	no
Otu00932	Eukaryota	Opisthokonta	Metazoa	Nematoda	Chromadorea	Chromadorea_X	Chromadorea_X_unclassified	Chromadorea_X_unclassified	no	no
Otu00933	Eukaryota	Alveolata	Ciliophora	Spirotrichea	Strombidiida	Strombidiida_unclassified	Strombidiida_unclassified	Strombidiida_unclassified	no	no
Otu00934	Eukaryota	Opisthokonta	Metazoa	Craniata	Craniata_X	Teleostei	Gambusia	Gambusia_holbrooki	no	no
Otu00935	Eukaryota	Hacrobia	Haptophyta	Prymnesiophyceae	Prymnesiales	Prymnesiaceae	Prymnesiaceae_unclassified	Prymnesiaceae_unclassified	no	no
Otu00936	Eukaryota	Opisthokonta	Metazoa	Nematoda	Chromadorea	Chromadorea_X	Chronogaster	Chronogaster_typica	no	no
Otu00937	Eukaryota	Eukaryota_unclassified	Eukaryota_unclassified	Eukaryota_unclassified	Eukaryota_unclassified	Eukaryota_unclassified	Eukaryota_unclassified	Eukaryota_unclassified	no	no
Otu00938	Eukaryota	Hacrobia	Cryptophyta	Cryptophyceae	Goniomonadales	Goniomonadales_X	Goniomonadales_XX	Goniomonadales_XX_sp.	no	no
Otu00939	Eukaryota	Alveolata	Dinoflagellata	Syndiniales	Dino-Group-II	Dino-Group-II-Clade-22	Dino-Group-II-Clade-22_X	Dino-Group-II-Clade-22_X_sp.	no	no
Otu00940	Eukaryota	Rhizaria	Cercozoa	Chlorarachniophyceae	Chlorarachnida	Chlorarachnida_X	Lotharella	Lotharella_sp.	no	no
Otu00941	Eukaryota	Stramenopiles	Ochrophyta	Bacillariophyta	Bacillariophyta_X	Polar-centric-Mediophyceae	Chaetoceros	Chaetoceros_unclassified	no	no
Otu00942	Eukaryota	Opisthokonta	Metazoa	Rotifera	Rotifera_X	Rotifera_XX	Rotifera_XXX	Rotifera_XXX_sp.	no	no
Otu00943	Eukaryota	Opisthokonta	Metazoa	Platyhelminthes	Turbellaria	Rhabdocoela	Protoplanella	Protoplanella_simplex	no	no
Otu00944	Eukaryota	Alveolata	Ciliophora	Spirotrichea	Strombidiida	Strombidiida_unclassified	Strombidiida_unclassified	Strombidiida_unclassified	no	no
Otu00945	Eukaryota	Alveolata	Ciliophora	Spirotrichea	Strombidiida	Strombidiidae_H	Strombidiidae_H_X	Strombidiidae_H_X_sp.	no	no
Otu00946	Eukaryota	Rhizaria	Cercozoa	Filosa-Thecofilosea	Cryomonadida	Rhogostoma-lineage	Rhogostoma-lineage_X	Rhogostoma-lineage_X_sp.	no	no
Otu00947	Eukaryota	Hacrobia	Haptophyta	Prymnesiophyceae	Prymnesiales	Chrysochromulinaceae	Chrysochromulina	Chrysochromulina_sp.	yes	no
Otu00948	Eukaryota	Opisthokonta	Fungi	Cryptomycota	Cryptomycotina	Cryptomycotina_X	Cryptomycotina_XX	Cryptomycotina_XX_sp.	no	no
Otu00949	Eukaryota	Rhizaria	Cercozoa	Filosa-Thecofilosea	Cryomonadida	Rhogostoma-lineage	Rhogostoma-lineage_X	Rhogostoma-lineage_X_sp.	no	no
Otu00950	Eukaryota	Hacrobia	Haptophyta	Prymnesiophyceae	Prymnesiales	Chrysochromulinaceae	Chrysochromulina	Chrysochromulina_sp.	yes	no
Otu00951	Eukaryota	Alveolata	Ciliophora	Spirotrichea	Euplotia	Aspidiscidae	Aspidisca	Aspidisca_sp.	no	no
Otu00952	Eukaryota	Alveolata	Ciliophora	Oligohymenophorea	Peritrichia_2	Sessilida	Sessilida_unclassified	Sessilida_unclassified	no	no
Otu00953	Eukaryota	Alveolata	Apicomplexa	Colpodellidea	Colpodellida	Colpodellaceae	Colpodella	Colpodella_sp.	no	no
Otu00954	Eukaryota	Alveolata	Ciliophora	Spirotrichea	Strombidiida	Strombidiidae	Strombidiidae_unclassified	Strombidiidae_unclassified	no	no
Otu00955	Eukaryota	Stramenopiles	Opalozoa	Bicoecea	Pseudodendromonadales	Pseudodendromonadales_X	Paramonas	Paramonas_globosa	no	no
Otu00956	Eukaryota	Hacrobia	Centroheliozoa	Centroheliozoa_X	Pterocystida	Pterocystida_X	Pterocystida_XX	Pterocystida_XX_sp.	no	no
Otu00957	Eukaryota	Stramenopiles	Ochrophyta	Chrysophyceae	Chrysophyceae_X	Chrysophyceae_Clade-F	Paraphysomonas	Paraphysomonas_unclassified	no	no
Otu00958	Eukaryota	Alveolata	Dinoflagellata	Dinophyceae	Dinophyceae_unclassified	Dinophyceae_unclassified	Dinophyceae_unclassified	Dinophyceae_unclassified	no	no
Otu00959	Eukaryota	Alveolata	Dinoflagellata	Dinophyceae	Gymnodiniales	Gymnodiniaceae	Gymnodiniaceae_unclassified	Gymnodiniaceae_unclassified	no	no
Otu00960	Eukaryota	Hacrobia	Haptophyta	Prymnesiophyceae	Prymnesiales	Chrysochromulinaceae	Chrysochromulina	Chrysochromulina_sp.	yes	no
Otu00962	Eukaryota	Amoebozoa	Conosa	Variosea	Variosea_X	Protosteliids	Protostelium	Protostelium_sp.	no	no
Otu00963	Eukaryota	Archaeplastida	Chlorophyta	Chlorophyceae	Chlamydomonadales	Chlamydomonadales_X	Chlamydomonadales_X_unclassified	Chlamydomonadales_X_unclassified	no	no
Otu00964	Eukaryota	Opisthokonta	Metazoa	Nematoda	Chromadorea	Chromadorea_X	Monhystrella	Monhystrella_parvella	no	no
Otu00965	Eukaryota	Alveolata	Dinoflagellata	Dinophyceae	Gymnodiniales	Gymnodiniaceae	Polykrikos	Polykrikos_schwartzii	yes	no
Otu00966	Eukaryota	Stramenopiles	Ochrophyta	Chrysophyceae	Chrysophyceae_X	Chrysophyceae_X_unclassified	Chrysophyceae_X_unclassified	Chrysophyceae_X_unclassified	no	no
Otu00967	Eukaryota	Alveolata	Dinoflagellata	Dinophyceae	Dinophyceae_unclassified	Dinophyceae_unclassified	Dinophyceae_unclassified	Dinophyceae_unclassified	no	no
Otu00968	Eukaryota	Opisthokonta	Metazoa	Annelida	Annelida_X	Annelida_XX	Annelida_XX_unclassified	Annelida_XX_unclassified	no	no
Otu00969	Eukaryota	Opisthokonta	Metazoa	Annelida	Annelida_X	Annelida_XX	Annelida_XX_unclassified	Annelida_XX_unclassified	no	no
Otu00970	Eukaryota	Eukaryota_unclassified	Eukaryota_unclassified	Eukaryota_unclassified	Eukaryota_unclassified	Eukaryota_unclassified	Eukaryota_unclassified	Eukaryota_unclassified	no	no
Otu00971	Eukaryota	Opisthokonta	Metazoa	Nematoda	Chromadorea	Chromadorea_X	Halicephalobus	Halicephalobus_gingivalis	no	no
Otu00972	Eukaryota	Opisthokonta	Metazoa	Rotifera	Rotifera_X	Rotifera_XX	Rotifera_XX_unclassified	Rotifera_XX_unclassified	no	no
Otu00973	Eukaryota	Rhizaria	Cercozoa	Filosa-Imbricatea	Filosa-Imbricatea_X	Novel-clade-2	Novel-clade-2_X	Novel-clade-2_X_sp.	no	no
Otu00974	Eukaryota	Alveolata	Dinoflagellata	Dinophyceae	Gymnodiniales	Gymnodiniaceae	Amphidinium	Amphidinium_massartii	yes	no
Otu00975	Eukaryota	Opisthokonta	Metazoa	Nematoda	Chromadorea	Chromadorea_X	Monhystrella	Monhystrella_parvella	no	no
Otu00976	Eukaryota	Alveolata	Ciliophora	Spirotrichea	Hypotrichia	Hypotrichia_unclassified	Hypotrichia_unclassified	Hypotrichia_unclassified	no	no
Otu00977	Eukaryota	Amoebozoa	Lobosa	Tubulinea	Echinamoebida	Echinamoebidae	Echinamoeba	Echinamoeba_sp.	no	no
Otu00978	Eukaryota	Alveolata	Dinoflagellata	Dinophyceae	Peridiniales	Blastodiniaceae	Blastodinium	Blastodinium_crassum	no	no
Otu00979	Eukaryota	Alveolata	Dinoflagellata	Dinophyceae	Dinophyceae_unclassified	Dinophyceae_unclassified	Dinophyceae_unclassified	Dinophyceae_unclassified	no	no
Otu00980	Eukaryota	Opisthokonta	Fungi	Cryptomycota	Cryptomycotina	Cryptomycotina_X	Cryptomycotina_XX	Cryptomycotina_XX_sp.	no	no
Otu00981	Eukaryota	Opisthokonta	Metazoa	Gastrotricha	Gastrotricha_X	Gastrotricha_XX	Chaetonotus	Chaetonotus_sp.	no	no
Otu00982	Eukaryota	Eukaryota_unclassified	Eukaryota_unclassified	Eukaryota_unclassified	Eukaryota_unclassified	Eukaryota_unclassified	Eukaryota_unclassified	Eukaryota_unclassified	no	no
Otu00983	Eukaryota	Hacrobia	Haptophyta	Prymnesiophyceae	Prymnesiales	Chrysochromulinaceae	Chrysochromulina	Chrysochromulina_sp.	yes	no
Otu00984	Eukaryota	Alveolata	Ciliophora	Colpodea	Colpodea_X	Colpodida	Colpodida_unclassified	Colpodida_unclassified	no	no
Otu00985	Eukaryota	Hacrobia	Cryptophyta	Cryptophyceae	Cryptomonadales	Cryptomonadales_X	Cryptomonadales_X_unclassified	Cryptomonadales_X_unclassified	no	no
Otu00986	Eukaryota	Stramenopiles	Ochrophyta	Bacillariophyta	Bacillariophyta_X	Raphid-pennate	Pinnularia	Pinnularia_unclassified	no	no
Otu00987	Eukaryota	Opisthokonta	Fungi	Chytridiomycota	Chytridiomycotina	Chytridiomycetes	Chytridiomycetes_unclassified	Chytridiomycetes_unclassified	no	no
Otu00988	Eukaryota	Stramenopiles	Ochrophyta	Synurophyceae	Synurales	Synurales_X	Synurales_XX	Synurales_XX_sp.	no	no
Otu00989	Eukaryota	Stramenopiles	Opalozoa	Bicoecea	Pseudodendromonadales	Pseudodendromonadales_X	Pseudodendromonadales_XX	Pseudodendromonadales_XX_sp.	no	no
Otu00990	Eukaryota	Alveolata	Dinoflagellata	Dinophyceae	Gymnodiniales	Gymnodiniaceae	Amphidinium	Amphidinium_sp.	yes	no
Otu00991	Eukaryota	Hacrobia	Centroheliozoa	Centroheliozoa_X	Pterocystida	Pterocystida_X	Pterocystida_XX	Pterocystida_XX_sp.	no	no
Otu00992	Eukaryota	Opisthokonta	Metazoa	Nematoda	Chromadorea	Chromadorea_X	Monhystrella	Monhystrella_parvella	no	no
Otu00993	Eukaryota	Archaeplastida	Streptophyta	Embryophyceae	Embryophyceae_X	Embryophyceae_XX	Citrus	Citrus_unclassified	no	no
Otu00994	Eukaryota	Alveolata	Dinoflagellata	Dinophyceae	Gonyaulacales	Pyrophacaceae	Fragilidium	Fragilidium_sp.	no	no
Otu00995	Eukaryota	Stramenopiles	Ochrophyta	Chrysophyceae	Chrysophyceae_X	Chrysophyceae_Clade-C	Poterioochromonas	Poterioochromonas_malhamensis	no	no
Otu00996	Eukaryota	Opisthokonta	Metazoa	Gastrotricha	Gastrotricha_X	Gastrotricha_XX	Heterolepidoderma	Heterolepidoderma_sp.	no	no
Otu00997	Eukaryota	Opisthokonta	Metazoa	Arthropoda	Crustacea	Maxillopoda	Centropages	Centropages_furcatus	no	no
Otu00998	Eukaryota	Archaeplastida	Chlorophyta	Chlorophyceae	Chlamydomonadales	Chlamydomonadales_X	Neochlorosarcina	Neochlorosarcina_unclassified	no	no
Otu00999	Eukaryota	Alveolata	Apicomplexa	Gregarinomorphea	Neogregarinorida	Actinocephalidae	Ascogregarina	Ascogregarina_unclassified	no	no
Otu01000	Eukaryota	Alveolata	Dinoflagellata	Syndiniales	Dino-Group-II	Dino-Group-II-Clade-3	Dino-Group-II-Clade-3_X	Dino-Group-II-Clade-3_X_sp.	no	no
Otu01001	Eukaryota	Opisthokonta	Metazoa	Mollusca	Gastropoda	Heterobranchia	Physella	Physella_acuta	no	no
Otu01002	Eukaryota	Alveolata	Ciliophora	Spirotrichea	Choreotrichida	Strobilidiidae_E	Strobilidium_E	Strobilidium_E_sp.	no	no
Otu01003	Eukaryota	Alveolata	Dinoflagellata	Dinophyceae	Gymnodiniales	Kareniaceae	Karlodinium	Karlodinium_sp.	yes	no
Otu01004	Eukaryota	Stramenopiles	Ochrophyta	Bacillariophyta	Bacillariophyta_X	Araphid-pennate	Thalassionema	Thalassionema_sp.	no	no
Otu01005	Eukaryota	Alveolata	Dinoflagellata	Dinophyceae	Dinophyceae_unclassified	Dinophyceae_unclassified	Dinophyceae_unclassified	Dinophyceae_unclassified	no	no
Otu01006	Eukaryota	Alveolata	Ciliophora	Colpodea	Colpodea_X	Cyrtolophosidida	Cyrtolophosis	Cyrtolophosis_unclassified	no	no
Otu01007	Eukaryota	Opisthokonta	Fungi	Ascomycota	Saccharomycotina	Saccharomycetales	Candida	Candida_parapsilosis	no	no
Otu01008	Eukaryota	Opisthokonta	Metazoa	Nematoda	Enoplea	Enoplea_X	Enoplea_X_unclassified	Enoplea_X_unclassified	no	no
Otu01009	Eukaryota	Rhizaria	Cercozoa	Filosa-Imbricatea	Filosa-Imbricatea_X	Novel-clade-2	Novel-clade-2_X	Novel-clade-2_X_sp.	no	no
Otu01010	Eukaryota	Archaeplastida	Chlorophyta	Chlorophyceae	Chlamydomonadales	Chlamydomonadales_X	Chlorococcum	Chlorococcum_sp.	no	no
Otu01011	Eukaryota	Archaeplastida	Streptophyta	Embryophyceae	Embryophyceae_X	Embryophyceae_XX	Embryophyceae_XX_unclassified	Embryophyceae_XX_unclassified	no	no
Otu01012	Eukaryota	Stramenopiles	Ochrophyta	Chrysophyceae	Chrysophyceae_X	Chrysophyceae_Clade-G	Chrysophyceae_Clade-G_X	Chrysophyceae_Clade-G_X_sp.	no	no
Otu01013	Eukaryota	Opisthokonta	Metazoa	Rotifera	Rotifera_X	Rotifera_XX	Rotifera_XX_unclassified	Rotifera_XX_unclassified	no	no
Otu01014	Eukaryota	Opisthokonta	Metazoa	Nematoda	Chromadorea	Chromadorea_X	Chromadorea_X_unclassified	Chromadorea_X_unclassified	no	no
Otu01015	Eukaryota	Opisthokonta	Choanoflagellida	Choanoflagellatea	Choanoflagellatea_unclassified	Choanoflagellatea_unclassified	Choanoflagellatea_unclassified	Choanoflagellatea_unclassified	no	no
Otu01016	Eukaryota	Eukaryota_unclassified	Eukaryota_unclassified	Eukaryota_unclassified	Eukaryota_unclassified	Eukaryota_unclassified	Eukaryota_unclassified	Eukaryota_unclassified	no	no
Otu01017	Eukaryota	Stramenopiles	Ochrophyta	Bacillariophyta	Bacillariophyta_X	Raphid-pennate	Raphid-pennate_unclassified	Raphid-pennate_unclassified	no	no
Otu01018	Eukaryota	Stramenopiles	Opalozoa	Bicoecea	Pseudodendromonadales	Pseudodendromonadales_X	Pseudodendromonadales_X_unclassified	Pseudodendromonadales_X_unclassified	no	no
Otu01019	Eukaryota	Alveolata	Ciliophora	Oligohymenophorea	Peritrichia_2	Sessilida	Sessilida_unclassified	Sessilida_unclassified	no	no
Otu01020	Eukaryota	Opisthokonta	Fungi	Fungi_unclassified	Fungi_unclassified	Fungi_unclassified	Fungi_unclassified	Fungi_unclassified	no	no
Otu01021	Eukaryota	Stramenopiles	Ochrophyta	Chrysophyceae	Chrysophyceae_X	Chrysophyceae_X_unclassified	Chrysophyceae_X_unclassified	Chrysophyceae_X_unclassified	no	no
Otu01022	Eukaryota	Rhizaria	Cercozoa	Filosa-Sarcomonadea	Glissomonadida	Allapsidae	Allapsidae_X	Allapsidae_X_sp.	no	no
Otu01023	Eukaryota	Eukaryota_unclassified	Eukaryota_unclassified	Eukaryota_unclassified	Eukaryota_unclassified	Eukaryota_unclassified	Eukaryota_unclassified	Eukaryota_unclassified	no	no
Otu01024	Eukaryota	Opisthokonta	Metazoa	Arthropoda	Crustacea	Maxillopoda	Oithona	Oithona_sp.	no	no
Otu01025	Eukaryota	Alveolata	Perkinsea	Perkinsida	Perkinsida_X	Perkinsida_XX	Perkinsida_XXX	Perkinsida_XXX_sp.	no	no
Otu01026	Eukaryota	Opisthokonta	Fungi	Chytridiomycota	Chytridiomycotina	Chytridiomycetes	Rhizophydium	Rhizophydium_chlorogonii	no	no
Otu01027	Eukaryota	Alveolata	Dinoflagellata	Syndiniales	Dino-Group-II	Dino-Group-II-Clade-13	Dino-Group-II-Clade-13_X	Dino-Group-II-Clade-13_X_sp.	no	no
Otu01028	Eukaryota	Rhizaria	Cercozoa	Filosa-Sarcomonadea	Glissomonadida	Allapsidae	Viridiraptor	Viridiraptor_invadens	no	no
Otu01029	Eukaryota	Opisthokonta	Metazoa	Urochordata	Urochordata_X	Appendicularia	Appendicularia_X	Appendicularia_X_sp.	no	no
Otu01030	Eukaryota	Eukaryota_unclassified	Eukaryota_unclassified	Eukaryota_unclassified	Eukaryota_unclassified	Eukaryota_unclassified	Eukaryota_unclassified	Eukaryota_unclassified	no	no
Otu01031	Eukaryota	Alveolata	Dinoflagellata	Dinophyceae	Gonyaulacales	Gonyaulacaceae	Gonyaulax	Gonyaulax_unclassified	yes	no
Otu01032	Eukaryota	Excavata	Metamonada	Preaxostyla	Oxymonadida	Trimastigidae	Trimastix	Trimastix_pyriformis	no	no
Otu01033	Eukaryota	Opisthokonta	Fungi	Ascomycota	Saccharomycotina	Saccharomycetales	Hanseniaspora	Hanseniaspora_unclassified	no	no
Otu01034	Eukaryota	Opisthokonta	Metazoa	Arthropoda	Chelicerata	Arachnida	Arachnida_unclassified	Arachnida_unclassified	no	no
Otu01035	Eukaryota	Alveolata	Dinoflagellata	Syndiniales	Dino-Group-II	Dino-Group-II_unclassified	Dino-Group-II_unclassified	Dino-Group-II_unclassified	no	no
Otu01036	Eukaryota	Alveolata	Ciliophora	Oligohymenophorea	Peritrichia_2	Sessilida	Sessilida_unclassified	Sessilida_unclassified	no	no
Otu01037	Eukaryota	Amoebozoa	Lobosa	Tubulinea	Echinamoebida	Vermamoebidae	Hartmannella	Hartmannella_vermiformis	no	no
Otu01038	Eukaryota	Archaeplastida	Chlorophyta	Chlorophyceae	Chlamydomonadales	Chlamydomonadales_X	Pseudocharacium	Pseudocharacium_americanum	no	no
Otu01039	Eukaryota	Archaeplastida	Rhodophyta	Florideophyceae	Gigartinales	Gigartinales_X	Peyssonnelia	Peyssonnelia_unclassified	no	no
Otu01040	Eukaryota	Archaeplastida	Chlorophyta	Ulvophyceae	Ulvales-relatives	Ulvales-relatives_X	Acrochaete	Acrochaete_leptochaete	no	no
Otu01041	Eukaryota	Eukaryota_unclassified	Eukaryota_unclassified	Eukaryota_unclassified	Eukaryota_unclassified	Eukaryota_unclassified	Eukaryota_unclassified	Eukaryota_unclassified	no	no
Otu01042	Eukaryota	Hacrobia	Haptophyta	Prymnesiophyceae	Prymnesiales	Chrysochromulinaceae	Chrysochromulina	Chrysochromulina_unclassified	yes	no
Otu01043	Eukaryota	Archaeplastida	Chlorophyta	Trebouxiophyceae	Chlorellales	Chlorellales_X	Prototheca	Prototheca_zopfii	no	no
Otu01044	Eukaryota	Alveolata	Ciliophora	Phyllopharyngea	Cyrtophoria_4	Chilodonellidae	Chilodonellidae_X	Chilodonellidae_X_sp.	no	no
Otu01045	Eukaryota	Opisthokonta	Metazoa	Platyhelminthes	Turbellaria	Polycladida	Polycladida_unclassified	Polycladida_unclassified	no	no
Otu01046	Eukaryota	Archaeplastida	Chlorophyta	Chlorophyceae	Sphaeropleales	Sphaeropleales_X	Characium	Characium_oviforme	no	no
Otu01047	Eukaryota	Alveolata	Dinoflagellata	Dinophyceae	Dinophyceae_unclassified	Dinophyceae_unclassified	Dinophyceae_unclassified	Dinophyceae_unclassified	no	no
Otu01048	Eukaryota	Stramenopiles	Ochrophyta	Bacillariophyta	Bacillariophyta_X	Raphid-pennate	Sellaphora	Sellaphora_pupula	no	no
Otu01049	Eukaryota	Archaeplastida	Chlorophyta	Chlorophyceae	Chlamydomonadales	Chlamydomonadales_X	Chlamydomonadales_X_unclassified	Chlamydomonadales_X_unclassified	no	no
Otu01050	Eukaryota	Archaeplastida	Chlorophyta	Chlorophyceae	Chlamydomonadales	Chlamydomonadales_X	Chlamydomonas	Chlamydomonas_unclassified	no	no
Otu01051	Eukaryota	Opisthokonta	Metazoa	Annelida	Annelida_X	Annelida_XX	Aspidosiphon	Aspidosiphon_fischeri	no	no
Otu01052	Eukaryota	Stramenopiles	Pseudofungi	Oomycota	Oomycota_X	Saprolegniales	Saprolegniales_unclassified	Saprolegniales_unclassified	no	no
Otu01053	Eukaryota	Hacrobia	Cryptophyta	Cryptophyceae	Cryptomonadales	Cryptomonadales_X	Cryptomonas	Cryptomonas_unclassified	no	no
Otu01054	Eukaryota	Amoebozoa	Lobosa	Tubulinea	Leptomyxida	Flabellulidae	Flabellula	Flabellula_sp.	no	no
Otu01055	Eukaryota	Opisthokonta	Metazoa	Nematoda	Chromadorea	Chromadorea_X	Monhystrella	Monhystrella_parvella	no	no
Otu01056	Eukaryota	Rhizaria	Cercozoa	Chlorarachniophyceae	Chlorarachnida	Chlorarachnida_X	Chlorarachnida_X_unclassified	Chlorarachnida_X_unclassified	no	no
Otu01057	Eukaryota	Archaeplastida	Chlorophyta	Chlorophyceae	Sphaeropleales	Sphaeropleales_unclassified	Sphaeropleales_unclassified	Sphaeropleales_unclassified	no	no
Otu01058	Eukaryota	Opisthokonta	Metazoa	Nematoda	Chromadorea	Chromadorea_X	Halicephalobus	Halicephalobus_gingivalis	no	no
Otu01059	Eukaryota	Opisthokonta	Metazoa	Arthropoda	Crustacea	Maxillopoda	Maxillopoda_unclassified	Maxillopoda_unclassified	no	no
Otu01060	Eukaryota	Opisthokonta	Metazoa	Annelida	Annelida_X	Annelida_XX	Pectinaria	Pectinaria_gouldii	no	no
Otu01061	Eukaryota	Rhizaria	Cercozoa	Chlorarachniophyceae	Chlorarachnida	Minorisa-lineage	Minorisa	Minorisa_minuta	no	no
Otu01062	Eukaryota	Opisthokonta	Metazoa	Craniata	Craniata_X	Teleostei	Teleostei_unclassified	Teleostei_unclassified	no	no
Otu01063	Eukaryota	Alveolata	Ciliophora	Colpodea	Colpodea_X	Colpodida	Colpodida_unclassified	Colpodida_unclassified	no	no
Otu01064	Eukaryota	Alveolata	Ciliophora	Spirotrichea	Strombidiida	Strombidiidae_K	Strombidium_K	Strombidium_K_sp.	no	no
Otu01065	Eukaryota	Alveolata	Ciliophora	Armophorea	Armophorea_X	Armophorea_XX	Heterometopus	Heterometopus_sp.	no	no
Otu01066	Eukaryota	Alveolata	Apicomplexa	Apicomplexa_unclassified	Apicomplexa_unclassified	Apicomplexa_unclassified	Apicomplexa_unclassified	Apicomplexa_unclassified	no	no
Otu01067	Eukaryota	Alveolata	Dinoflagellata	Syndiniales	Dino-Group-II	Dino-Group-II_unclassified	Dino-Group-II_unclassified	Dino-Group-II_unclassified	no	no
Otu01068	Eukaryota	Alveolata	Dinoflagellata	Dinophyceae	Dinophyceae_unclassified	Dinophyceae_unclassified	Dinophyceae_unclassified	Dinophyceae_unclassified	no	no
Otu01069	Eukaryota	Alveolata	Dinoflagellata	Syndiniales	Dino-Group-II	Dino-Group-II-Clade-12	Dino-Group-II-Clade-12_X	Dino-Group-II-Clade-12_X_sp.	no	no
Otu01070	Eukaryota	Stramenopiles	Ochrophyta	Bacillariophyta	Bacillariophyta_X	Polar-centric-Mediophyceae	Chaetoceros	Chaetoceros_unclassified	no	no
Otu01071	Eukaryota	Hacrobia	Haptophyta	Prymnesiophyceae	Prymnesiales	Chrysochromulinaceae	Chrysochromulina	Chrysochromulina_sp.	yes	no
Otu01072	Eukaryota	Stramenopiles	Ochrophyta	Bacillariophyta	Bacillariophyta_X	Raphid-pennate	Pleurosigma	Pleurosigma_unclassified	no	no
Otu01073	Eukaryota	Opisthokonta	Metazoa	Arthropoda	Crustacea	Maxillopoda	Maxillopoda_unclassified	Maxillopoda_unclassified	no	no
Otu01074	Eukaryota	Rhizaria	Cercozoa	Chlorarachniophyceae	Chlorarachnida	Chlorarachnida_X	Chlorarachnida_XX	Chlorarachnida_XX_sp.	no	no
Otu01075	Eukaryota	Hacrobia	Haptophyta	Prymnesiophyceae	Phaeocystales	Phaeocystaceae	Phaeocystis	Phaeocystis_sp.	yes	no
Otu01076	Eukaryota	Opisthokonta	Metazoa	Arthropoda	Crustacea	Maxillopoda	Oithona	Oithona_unclassified	no	no
Otu01077	Eukaryota	Stramenopiles	Sagenista	Labyrinthulomycetes	Labyrinthulales	Labyrinthulaceae	Labyrinthula	Labyrinthula_unclassified	no	no
Otu01078	Eukaryota	Eukaryota_unclassified	Eukaryota_unclassified	Eukaryota_unclassified	Eukaryota_unclassified	Eukaryota_unclassified	Eukaryota_unclassified	Eukaryota_unclassified	no	no
Otu01079	Eukaryota	Stramenopiles	Ochrophyta	Chrysophyceae	Chrysophyceae_X	Chrysophyceae_X_unclassified	Chrysophyceae_X_unclassified	Chrysophyceae_X_unclassified	no	no
Otu01080	Eukaryota	Eukaryota_unclassified	Eukaryota_unclassified	Eukaryota_unclassified	Eukaryota_unclassified	Eukaryota_unclassified	Eukaryota_unclassified	Eukaryota_unclassified	no	no
Otu01081	Eukaryota	Stramenopiles	Pseudofungi	Pirsonia_Clade	Pirsonia_Clade_X	Pirsonia_Clade-XX	Pirsonia	Pirsonia_unclassified	no	no
Otu01082	Eukaryota	Hacrobia	Cryptophyta	Cryptophyceae	Cryptomonadales	Cryptomonadales_X	Chroomonas	Chroomonas_coerulea	no	no
Otu01083	Eukaryota	Stramenopiles	Opalozoa	Bicoecea	Bicoecales	Bicoecaceae	Bicoecaceae_X	Bicoecaceae_X_sp.	no	no
Otu01084	Eukaryota	Opisthokonta	Metazoa	Rotifera	Rotifera_X	Rotifera_XX	Rotaria	Rotaria_rotatoria	no	no
Otu01085	Eukaryota	Eukaryota_unclassified	Eukaryota_unclassified	Eukaryota_unclassified	Eukaryota_unclassified	Eukaryota_unclassified	Eukaryota_unclassified	Eukaryota_unclassified	no	no
Otu01086	Eukaryota	Rhizaria	Cercozoa	Filosa-Thecofilosea	Filosa-Thecofilosea_X	Mataza-lineage	Mataza-lineage_X	Mataza-lineage_X_sp.	no	no
Otu01088	Eukaryota	Stramenopiles	Ochrophyta	Chrysophyceae	Chrysophyceae_X	Chrysophyceae_Clade-C	Poterioochromonas	Poterioochromonas_unclassified	no	no
Otu01089	Eukaryota	Opisthokonta	Metazoa	Bryozoa	Bryozoa_X	Bryozoa_XX	Aetea	Aetea_anguina	no	no
Otu01090	Eukaryota	Archaeplastida	Chlorophyta	Chlorophyceae	Chaetophorales	Chaetophorales_X	Chaetophorales_X_unclassified	Chaetophorales_X_unclassified	no	no
Otu01091	Eukaryota	Alveolata	Dinoflagellata	Dinophyceae	Dinophyceae_unclassified	Dinophyceae_unclassified	Dinophyceae_unclassified	Dinophyceae_unclassified	no	no
Otu01092	Eukaryota	Eukaryota_unclassified	Eukaryota_unclassified	Eukaryota_unclassified	Eukaryota_unclassified	Eukaryota_unclassified	Eukaryota_unclassified	Eukaryota_unclassified	no	no
Otu01093	Eukaryota	Opisthokonta	Metazoa	Rotifera	Rotifera_X	Rotifera_XX	Rotifera_XX_unclassified	Rotifera_XX_unclassified	no	no
Otu01094	Eukaryota	Opisthokonta	Metazoa	Rotifera	Rotifera_X	Rotifera_XX	Rotifera_XX_unclassified	Rotifera_XX_unclassified	no	no
Otu01095	Eukaryota	Archaeplastida	Chlorophyta	Pedinophyceae	Pedinomonadales	Pedinomonadaceae	Pedinomonas	Pedinomonas_sp.	no	no
Otu01096	Eukaryota	Opisthokonta	Metazoa	Annelida	Annelida_X	Annelida_XX	Eteone	Eteone_picta	no	no
Otu01097	Eukaryota	Archaeplastida	Chlorophyta	Ulvophyceae	Ulvales-relatives	Ulvales-relatives_X	Ulva	Ulva_unclassified	no	no
Otu01098	Eukaryota	Eukaryota_unclassified	Eukaryota_unclassified	Eukaryota_unclassified	Eukaryota_unclassified	Eukaryota_unclassified	Eukaryota_unclassified	Eukaryota_unclassified	no	no
Otu01099	Eukaryota	Stramenopiles	Ochrophyta	Bacillariophyta	Bacillariophyta_X	Polar-centric-Mediophyceae	Chaetoceros	Chaetoceros_elegans	no	no
Otu01100	Eukaryota	Eukaryota_unclassified	Eukaryota_unclassified	Eukaryota_unclassified	Eukaryota_unclassified	Eukaryota_unclassified	Eukaryota_unclassified	Eukaryota_unclassified	no	no
Otu01101	Eukaryota	Archaeplastida	Chlorophyta	Chlorophyceae	Chlamydomonadales	Chlamydomonadales_X	Chlamydomonadales_X_unclassified	Chlamydomonadales_X_unclassified	no	no
Otu01102	Eukaryota	Alveolata	Dinoflagellata	Syndiniales	Dino-Group-II	Dino-Group-II-Clade-10-and-11	Dino-Group-II-Clade-10-and-11_X	Dino-Group-II-Clade-10-and-11_X_sp.	no	no
Otu01103	Eukaryota	Archaeplastida	Chlorophyta	Trebouxiophyceae	Chlorellales	Chlorellales_X	Ecballocystopsis	Ecballocystopsis_dichotomus	no	no
Otu01104	Eukaryota	Opisthokonta	Metazoa	Annelida	Annelida_X	Annelida_XX	Annelida_XX_unclassified	Annelida_XX_unclassified	no	no
Otu01105	Eukaryota	Eukaryota_unclassified	Eukaryota_unclassified	Eukaryota_unclassified	Eukaryota_unclassified	Eukaryota_unclassified	Eukaryota_unclassified	Eukaryota_unclassified	no	no
Otu01106	Eukaryota	Opisthokonta	Fungi	Chytridiomycota	Chytridiomycotina	Chytridiomycetes	Rhizophydium	Rhizophydium_unclassified	no	no
Otu01107	Eukaryota	Alveolata	Dinoflagellata	Syndiniales	Dino-Group-II	Dino-Group-II-Clade-3	Dino-Group-II-Clade-3_X	Dino-Group-II-Clade-3_X_sp.	no	no
Otu01108	Eukaryota	Alveolata	Apicomplexa	Colpodellidea	Colpodellida	Alphamonaceae	Alphamonaceae_unclassified	Alphamonaceae_unclassified	no	no
Otu01109	Eukaryota	Stramenopiles	Sagenista	Labyrinthulomycetes	Thraustochytriales	Thraustochytriaceae	Thraustochytriaceae_X	Thraustochytriaceae_X_sp.	no	no
Otu01110	Eukaryota	Opisthokonta	Metazoa	Gastrotricha	Gastrotricha_X	Gastrotricha_XX	Gastrotricha_XX_unclassified	Gastrotricha_XX_unclassified	no	no
Otu01111	Eukaryota	Alveolata	Ciliophora	Spirotrichea	Hypotrichia	Urostylidae	Uroleptus	Uroleptus_unclassified	no	no
Otu01112	Eukaryota	Rhizaria	Cercozoa	Filosa-Imbricatea	Euglyphida	Paulinellidae	Paulinella	Paulinella_sp.	no	no
Otu01113	Eukaryota	Alveolata	Ciliophora	Phyllopharyngea	Cyrtophoria_5	Chlamydodontidae	Chlamydodontidae_unclassified	Chlamydodontidae_unclassified	no	no
Otu01114	Eukaryota	Alveolata	Dinoflagellata	Dinophyceae	Dinophyceae_unclassified	Dinophyceae_unclassified	Dinophyceae_unclassified	Dinophyceae_unclassified	no	no
Otu01115	Eukaryota	Opisthokonta	Fungi	Fungi_unclassified	Fungi_unclassified	Fungi_unclassified	Fungi_unclassified	Fungi_unclassified	no	no
Otu01116	Eukaryota	Alveolata	Dinoflagellata	Syndiniales	Dino-Group-II	Dino-Group-II-Clade-14	Dino-Group-II-Clade-14_X	Dino-Group-II-Clade-14_X_sp.	no	no
Otu01117	Eukaryota	Eukaryota_unclassified	Eukaryota_unclassified	Eukaryota_unclassified	Eukaryota_unclassified	Eukaryota_unclassified	Eukaryota_unclassified	Eukaryota_unclassified	no	no
Otu01118	Eukaryota	Archaeplastida	Chlorophyta	Chlorophyceae	Chlamydomonadales	Chlamydomonadales_X	Spermatozopsis	Spermatozopsis_exsultans	no	no
Otu01119	Eukaryota	Archaeplastida	Chlorophyta	Ulvophyceae	Dasycladales	Dasycladales_X	Acetabularia	Acetabularia_schenkii	no	no
Otu01120	Eukaryota	Alveolata	Dinoflagellata	Dinophyceae	Gonyaulacales	Gonyaulacaceae	Gonyaulax	Gonyaulax_cochlea	yes	no
Otu01121	Eukaryota	Stramenopiles	Ochrophyta	Chrysophyceae	Chrysophyceae_X	Chrysophyceae_X_unclassified	Chrysophyceae_X_unclassified	Chrysophyceae_X_unclassified	no	no
Otu01122	Eukaryota	Rhizaria	Cercozoa	Endomyxa	Vampyrellida	Vampyrellida_unclassified	Vampyrellida_unclassified	Vampyrellida_unclassified	no	no
Otu01123	Eukaryota	Archaeplastida	Chlorophyta	Trebouxiophyceae	Chlorellales	Chlorellales_X	Ecballocystopsis	Ecballocystopsis_dichotomus	no	no
Otu01124	Eukaryota	Alveolata	Ciliophora	Ciliophora_unclassified	Ciliophora_unclassified	Ciliophora_unclassified	Ciliophora_unclassified	Ciliophora_unclassified	no	no
Otu01125	Eukaryota	Opisthokonta	Fungi	Ascomycota	Saccharomycotina	Saccharomycetales	Meyerozyma	Meyerozyma_guilliermondii	no	no
Otu01126	Eukaryota	Opisthokonta	Metazoa	Mollusca	Bivalvia	Heteroconchia	Petricolaria	Petricolaria_pholadiformis	no	no
Otu01127	Eukaryota	Archaeplastida	Chlorophyta	Mamiellophyceae	Mamiellales	Mamiellaceae	Mamiella	Mamiella_gilva	no	no
Otu01128	Eukaryota	Hacrobia	Cryptophyta	Cryptophyceae	Cryptomonadales	Cryptomonadales_X	Plagioselmis	Plagioselmis_prolonga	no	no
Otu01129	Eukaryota	Alveolata	Ciliophora	Phyllopharyngea	Cyrtophoria_4	Chilodonellidae	Chilodonellidae_unclassified	Chilodonellidae_unclassified	no	no
Otu01130	Eukaryota	Archaeplastida	Chlorophyta	Chlorophyceae	Chlamydomonadales	Chlamydomonadales_X	Chloromonas	Chloromonas_oogama	no	no
Otu01131	Eukaryota	Alveolata	Dinoflagellata	Syndiniales	Dino-Group-II	Dino-Group-II-Clade-4	Dino-Group-II-Clade-4_X	Dino-Group-II-Clade-4_X_sp.	no	no
Otu01132	Eukaryota	Opisthokonta	Metazoa	Arthropoda	Chelicerata	Arachnida	Arachnida_unclassified	Arachnida_unclassified	no	no
Otu01133	Eukaryota	Archaeplastida	Rhodophyta	Florideophyceae	Ceramiales	Callithamniaceae	Callithamniaceae_unclassified	Callithamniaceae_unclassified	no	no
Otu01134	Eukaryota	Opisthokonta	Metazoa	Rotifera	Rotifera_X	Rotifera_XX	Rotifera_XX_unclassified	Rotifera_XX_unclassified	no	no
Otu01135	Eukaryota	Alveolata	Dinoflagellata	Syndiniales	Dino-Group-II	Dino-Group-II-Clade-30	Dino-Group-II-Clade-30_X	Dino-Group-II-Clade-30_X_sp.	no	no
Otu01136	Eukaryota	Rhizaria	Cercozoa	Filosa-Thecofilosea	Ventricleftida	Ventrifissuridae	Ventrifissuridae_X	Ventrifissuridae_X_sp.	no	no
Otu01137	Eukaryota	Alveolata	Dinoflagellata	Dinophyceae	Dinophyceae_unclassified	Dinophyceae_unclassified	Dinophyceae_unclassified	Dinophyceae_unclassified	no	no
Otu01138	Eukaryota	Eukaryota_unclassified	Eukaryota_unclassified	Eukaryota_unclassified	Eukaryota_unclassified	Eukaryota_unclassified	Eukaryota_unclassified	Eukaryota_unclassified	no	no
Otu01139	Eukaryota	Hacrobia	Picozoa	Picozoa_X	Picozoa_XX	Picozoa_XXX	Picozoa_XXXX	Picozoa_XXXX_sp.	no	no
Otu01140	Eukaryota	Rhizaria	Cercozoa	Endomyxa	Vampyrellida	Vampyrellidae	Vampyrella	Vampyrella_pendula	no	no
Otu01141	Eukaryota	Opisthokonta	Fungi	Fungi_unclassified	Fungi_unclassified	Fungi_unclassified	Fungi_unclassified	Fungi_unclassified	no	no
Otu01142	Eukaryota	Stramenopiles	Ochrophyta	Bacillariophyta	Bacillariophyta_X	Raphid-pennate	Raphid-pennate_unclassified	Raphid-pennate_unclassified	no	no
Otu01143	Eukaryota	Hacrobia	Haptophyta	Prymnesiophyceae	Prymnesiales	Prymnesiophyceae_Clade-B4	Prymnesiophyceae_Clade_B4_X	Prymnesiophyceae_Clade_B4_X_sp.	no	no
Otu01144	Eukaryota	Stramenopiles	Ochrophyta	Bacillariophyta	Bacillariophyta_X	Raphid-pennate	Navicula	Navicula_unclassified	no	no
Otu01145	Eukaryota	Alveolata	Dinoflagellata	Syndiniales	Dino-Group-II	Dino-Group-II-Clade-1	Dino-Group-II-Clade-1_X	Dino-Group-II-Clade-1_X_sp.	no	no
Otu01146	Eukaryota	Stramenopiles	Ochrophyta	Bacillariophyta	Bacillariophyta_X	Polar-centric-Mediophyceae	Chaetoceros	Chaetoceros_unclassified	no	no
Otu01147	Eukaryota	Stramenopiles	Pseudofungi	Oomycota	Oomycota_X	Saprolegniales	Saprolegniales_unclassified	Saprolegniales_unclassified	no	no
Otu01148	Eukaryota	Opisthokonta	Fungi	Cryptomycota	Cryptomycotina	Cryptomycotina_X	Rozella	Rozella_allomycis	no	no
Otu01149	Eukaryota	Hacrobia	Katablepharidophyta	Katablepharidaceae	Katablepharidales	Katablepharidales_X	Katablepharidales_XX	Katablepharidales_XX_sp.	no	no
Otu01150	Eukaryota	Alveolata	Ciliophora	Spirotrichea	Choreotrichida	Choreotrichida_unclassified	Choreotrichida_unclassified	Choreotrichida_unclassified	no	no
Otu01151	Eukaryota	Opisthokonta	Metazoa	Arthropoda	Crustacea	Maxillopoda	Pseudanthessius	Pseudanthessius_sp.	no	no
Otu01152	Eukaryota	Alveolata	Dinoflagellata	Dinophyceae	Dinophyceae_unclassified	Dinophyceae_unclassified	Dinophyceae_unclassified	Dinophyceae_unclassified	no	no
Otu01153	Eukaryota	Hacrobia	Telonemia	Telonemia_X	Telonemia_XX	Telonemia-Group-2	Telonemia-Group-2_X	Telonemia-Group-2_X_sp.	no	no
Otu01155	Eukaryota	Rhizaria	Cercozoa	Endomyxa	Vampyrellida	Vampyrellidae	Vampyrella	Vampyrella_lateritia	no	no
Otu01156	Eukaryota	Amoebozoa	Lobosa	Tubulinea	Tubulinea_unclassified	Tubulinea_unclassified	Tubulinea_unclassified	Tubulinea_unclassified	no	no
Otu01157	Eukaryota	Archaeplastida	Chlorophyta	Trebouxiophyceae	Watanabea-Clade	Watanabea-Clade-X	Heveochlorella	Heveochlorella_sp.	no	no
Otu01158	Eukaryota	Opisthokonta	Metazoa	Mollusca	Bivalvia	Heteroconchia	Heteroconchia_unclassified	Heteroconchia_unclassified	no	no
Otu01159	Eukaryota	Opisthokonta	Metazoa	Craniata	Craniata_X	Teleostei	Teleostei_unclassified	Teleostei_unclassified	no	no
Otu01160	Eukaryota	Alveolata	Ciliophora	Oligohymenophorea	Scuticociliatia_2	Scuticociliatia_2_X	Protocyclidium	Protocyclidium_citrullus	no	no
Otu01161	Eukaryota	Alveolata	Ciliophora	Oligohymenophorea	Scuticociliatia_2	Scuticociliatia_2_X	Protocyclidium	Protocyclidium_citrullus	no	no
Otu01162	Eukaryota	Hacrobia	Haptophyta	Prymnesiophyceae	Prymnesiales	Prymnesiaceae	Prymnesium	Prymnesium_unclassified	yes	no
Otu01163	Eukaryota	Alveolata	Dinoflagellata	Dinophyceae	Dinophyceae_unclassified	Dinophyceae_unclassified	Dinophyceae_unclassified	Dinophyceae_unclassified	no	no
Otu01164	Eukaryota	Hacrobia	Cryptophyta	Cryptophyceae	Cryptomonadales	Cryptomonadales_X	Cryptomonas	Cryptomonas_unclassified	no	no
Otu01165	Eukaryota	Alveolata	Ciliophora	Phyllopharyngea	Cyrtophoria_1	PHYLL_4	PHYLL_4_X	PHYLL_4_X_sp.	no	no
Otu01166	Eukaryota	Eukaryota_unclassified	Eukaryota_unclassified	Eukaryota_unclassified	Eukaryota_unclassified	Eukaryota_unclassified	Eukaryota_unclassified	Eukaryota_unclassified	no	no
Otu01167	Eukaryota	Hacrobia	Haptophyta	Prymnesiophyceae	Syracosphaerales	Syracosphaerales_X	Syracosphaerales_XX	Syracosphaerales_XX_sp.	no	no
Otu01168	Eukaryota	Eukaryota_unclassified	Eukaryota_unclassified	Eukaryota_unclassified	Eukaryota_unclassified	Eukaryota_unclassified	Eukaryota_unclassified	Eukaryota_unclassified	no	no
Otu01169	Eukaryota	Alveolata	Apicomplexa	Gregarinomorphea	Neogregarinorida	Actinocephalidae	Actinocephalidae_unclassified	Actinocephalidae_unclassified	no	no
Otu01170	Eukaryota	Alveolata	Dinoflagellata	Syndiniales	Dino-Group-I	Dino-Group-I-Clade-1	Dino-Group-I-Clade-1_X	Dino-Group-I-Clade-1_X_sp.	no	no
Otu01171	Eukaryota	Stramenopiles	Ochrophyta	Chrysophyceae	Chrysophyceae_X	Chrysophyceae_Clade-F	Chrysophyceae_Clade-F_unclassified	Chrysophyceae_Clade-F_unclassified	no	no
Otu01172	Eukaryota	Hacrobia	Cryptophyta	Cryptophyceae	Cryptomonadales	Cryptomonadales_X	Cryptomonas	Cryptomonas_unclassified	no	no
Otu01173	Eukaryota	Stramenopiles	Ochrophyta	Bacillariophyta	Bacillariophyta_X	Raphid-pennate	Raphid-pennate_unclassified	Raphid-pennate_unclassified	no	no
Otu01174	Eukaryota	Eukaryota_unclassified	Eukaryota_unclassified	Eukaryota_unclassified	Eukaryota_unclassified	Eukaryota_unclassified	Eukaryota_unclassified	Eukaryota_unclassified	no	no
Otu01175	Eukaryota	Opisthokonta	Fungi	Chytridiomycota	Chytridiomycotina	Chytridiomycetes	Delfinachytrium	Delfinachytrium_mesopotamicum	no	no
Otu01176	Eukaryota	Archaeplastida	Chlorophyta	Chlorodendrophyceae	Chlorodendrales	Chlorodendraceae	Chlorodendrales_XX	Chlorodendrales_XX_sp.	no	no
Otu01177	Eukaryota	Opisthokonta	Metazoa	Mollusca	Bivalvia	Heteroconchia	Heteroconchia_unclassified	Heteroconchia_unclassified	no	no
Otu01178	Eukaryota	Opisthokonta	Metazoa	Nematoda	Chromadorea	Chromadorea_X	Chromadorea_X_unclassified	Chromadorea_X_unclassified	no	no
Otu01179	Eukaryota	Alveolata	Dinoflagellata	Dinophyceae	Dinophyceae_unclassified	Dinophyceae_unclassified	Dinophyceae_unclassified	Dinophyceae_unclassified	no	no
Otu01180	Eukaryota	Opisthokonta	Choanoflagellida	Choanoflagellatea	Craspedida	Monosigidae_Group_A	Monosigidae_Group_A_X	Monosigidae_Group_A_X_sp.	no	no
Otu01181	Eukaryota	Opisthokonta	Metazoa	Nematoda	Chromadorea	Chromadorea_X	Monhystrella	Monhystrella_parvella	no	no
Otu01182	Eukaryota	Alveolata	Dinoflagellata	Syndiniales	Dino-Group-II	Dino-Group-II_unclassified	Dino-Group-II_unclassified	Dino-Group-II_unclassified	no	no
Otu01183	Eukaryota	Alveolata	Dinoflagellata	Syndiniales	Dino-Group-II	Dino-Group-II-Clade-3	Dino-Group-II-Clade-3_X	Dino-Group-II-Clade-3_X_sp.	no	no
Otu01184	Eukaryota	Stramenopiles	Sagenista	MAST-6	MAST-6_X	MAST-6_XX	MAST-6_XXX	MAST-6_XXX_sp.	no	no
Otu01185	Eukaryota	Rhizaria	Cercozoa	Cercozoa_unclassified	Cercozoa_unclassified	Cercozoa_unclassified	Cercozoa_unclassified	Cercozoa_unclassified	no	no
Otu01186	Eukaryota	Alveolata	Dinoflagellata	Dinophyceae	Prorocentrales	Prorocentraceae	Prorocentrum	Prorocentrum_sp.	yes	no
Otu01187	Eukaryota	Alveolata	Dinoflagellata	Syndiniales	Dino-Group-II	Dino-Group-II-Clade-13	Dino-Group-II-Clade-13_X	Dino-Group-II-Clade-13_X_sp.	no	no
Otu01188	Eukaryota	Archaeplastida	Chlorophyta	Chlorophyceae	Chlamydomonadales	Chlamydomonadales_X	Chlamydomonadales_X_unclassified	Chlamydomonadales_X_unclassified	no	no
Otu01189	Eukaryota	Hacrobia	Centroheliozoa	Centroheliozoa_X	Pterocystida	Pterocystida_unclassified	Pterocystida_unclassified	Pterocystida_unclassified	no	no
Otu01190	Eukaryota	Stramenopiles	Pseudofungi	MAST-1	MAST-1C	MAST-1C_X	MAST-1C_XX	MAST-1C_XX_sp.	no	no
Otu01191	Eukaryota	Alveolata	Dinoflagellata	Syndiniales	Dino-Group-II	Dino-Group-II-Clade-1	Dino-Group-II-Clade-1_X	Dino-Group-II-Clade-1_X_sp.	no	no
Otu01193	Eukaryota	Archaeplastida	Chlorophyta	Chlorophyceae	Chlamydomonadales	Chlamydomonadales_X	Chlamydomonadales_X_unclassified	Chlamydomonadales_X_unclassified	no	no
Otu01194	Eukaryota	Opisthokonta	Metazoa	Metazoa_unclassified	Metazoa_unclassified	Metazoa_unclassified	Metazoa_unclassified	Metazoa_unclassified	no	no
Otu01195	Eukaryota	Stramenopiles	Opalozoa	Bicoecea	Pseudodendromonadales	Pseudodendromonadales_X	Pseudodendromonadales_XX	Pseudodendromonadales_XX_sp.	no	no
Otu01196	Eukaryota	Alveolata	Ciliophora	Spirotrichea	Tintinnida	TIN_07	Tintinnopsis_07	Tintinnopsis_07_unclassified	no	no
Otu01197	Eukaryota	Alveolata	Dinoflagellata	Dinophyceae	Gonyaulacales	Goniodomataceae	Pyrodinium	Pyrodinium_bahamense_var._compressum	yes	no
Otu01198	Eukaryota	Opisthokonta	Metazoa	Gastrotricha	Gastrotricha_X	Gastrotricha_XX	Lepidodermella	Lepidodermella_squamata	no	no
Otu01199	Eukaryota	Stramenopiles	Ochrophyta	Dictyochophyceae	Dictyochophyceae_X	Dictyochophyceae_X_unclassified	Dictyochophyceae_X_unclassified	Dictyochophyceae_X_unclassified	no	no
Otu01200	Eukaryota	Opisthokonta	Metazoa	Platyhelminthes	Turbellaria	Rhabdocoela	Dochmiotrema	Dochmiotrema_limicola	no	no
Otu01201	Eukaryota	Stramenopiles	Ochrophyta	Eustigmatophyceae	Eustigmatophyceae_X	Eustigmatophyceae_XX	Eustigmatophyceae_XX_unclassified	Eustigmatophyceae_XX_unclassified	no	no
Otu01202	Eukaryota	Rhizaria	Cercozoa	Filosa-Sarcomonadea	Cercomonadida	Paracercomonadidae	Paracercomonas	Paracercomonas_sp.	no	no
Otu01203	Eukaryota	Hacrobia	Cryptophyta	Cryptophyceae	Cryptomonadales	Cryptomonadales_X	Cryptomonadales_X_unclassified	Cryptomonadales_X_unclassified	no	no
Otu01204	Eukaryota	Stramenopiles	Opalozoa	Bicoecea	Bicoecales	Bicoecaceae	Bicosoeca	Bicosoeca_unclassified	no	no
Otu01205	Eukaryota	Opisthokonta	Metazoa	Craniata	Craniata_X	Teleostei	Teleostei_unclassified	Teleostei_unclassified	no	no
Otu01206	Eukaryota	Stramenopiles	Ochrophyta	Bacillariophyta	Bacillariophyta_X	Raphid-pennate	Raphid-pennate_unclassified	Raphid-pennate_unclassified	no	no
Otu01207	Eukaryota	Stramenopiles	Ochrophyta	Chrysophyceae	Chrysophyceae_X	Chrysophyceae_X_unclassified	Chrysophyceae_X_unclassified	Chrysophyceae_X_unclassified	no	no
Otu01208	Eukaryota	Opisthokonta	Metazoa	Gastrotricha	Gastrotricha_X	Gastrotricha_XX	Gastrotricha_XX_unclassified	Gastrotricha_XX_unclassified	no	no
Otu01209	Eukaryota	Stramenopiles	Pseudofungi	Oomycota	Oomycota_X	Saprolegniales	Saprolegniales_unclassified	Saprolegniales_unclassified	no	no
Otu01210	Eukaryota	Archaeplastida	Chlorophyta	Trebouxiophyceae	Chlorellales	Chlorellales_X	Chlorellales_X_unclassified	Chlorellales_X_unclassified	no	no
Otu01212	Eukaryota	Stramenopiles	Ochrophyta	Bacillariophyta	Bacillariophyta_X	Raphid-pennate	Sellaphora	Sellaphora_pupula	no	no
Otu01213	Eukaryota	Eukaryota_unclassified	Eukaryota_unclassified	Eukaryota_unclassified	Eukaryota_unclassified	Eukaryota_unclassified	Eukaryota_unclassified	Eukaryota_unclassified	no	no
Otu01214	Eukaryota	Eukaryota_unclassified	Eukaryota_unclassified	Eukaryota_unclassified	Eukaryota_unclassified	Eukaryota_unclassified	Eukaryota_unclassified	Eukaryota_unclassified	no	no
Otu01215	Eukaryota	Stramenopiles	Sagenista	Labyrinthulomycetes	Thraustochytriales	Thraustochytriaceae	Thraustochytriaceae_unclassified	Thraustochytriaceae_unclassified	no	no
Otu01216	Eukaryota	Hacrobia	Cryptophyta	Cryptophyceae	Cryptomonadales	Cryptomonadales_X	Rhodomonas	Rhodomonas_sp.	no	no
Otu01217	Eukaryota	Stramenopiles	Ochrophyta	Bacillariophyta	Bacillariophyta_X	Raphid-pennate	Nitzschia	Nitzschia_longissima	yes	no
Otu01218	Eukaryota	Opisthokonta	Metazoa	Arthropoda	Crustacea	Maxillopoda	Maxillopoda_unclassified	Maxillopoda_unclassified	no	no
Otu01219	Eukaryota	Opisthokonta	Fungi	Chytridiomycota	Chytridiomycotina	Chytridiomycetes	Nowakowskiella	Nowakowskiella_unclassified	no	no
Otu01220	Eukaryota	Archaeplastida	Chlorophyta	Ulvophyceae	Ulvophyceae_X	Ulvophyceae_XX	Ulvophyceae_XXX	Ulvophyceae_XXX_sp.	no	no
Otu01221	Eukaryota	Alveolata	Ciliophora	Oligohymenophorea	Peritrichia_2	Sessilida	Pseudovorticella	Pseudovorticella_unclassified	no	no
Otu01222	Eukaryota	Hacrobia	Telonemia	Telonemia_X	Telonemia_XX	Telonemia-Group-1	Telonemia-Group-1_X	Telonemia-Group-1_X_sp.	no	no
Otu01223	Eukaryota	Alveolata	Ciliophora	CONThreeP	CONThreeP_X	CONThreeP_XX	Askenasia	Askenasia_sp.	no	no
Otu01224	Eukaryota	Alveolata	Dinoflagellata	Dinophyceae	Dinophyceae_unclassified	Dinophyceae_unclassified	Dinophyceae_unclassified	Dinophyceae_unclassified	no	no
Otu01225	Eukaryota	Opisthokonta	Metazoa	Arthropoda	Crustacea	Maxillopoda	Maxillopoda_unclassified	Maxillopoda_unclassified	no	no
Otu01226	Eukaryota	Alveolata	Ciliophora	Spirotrichea	Strombidiida	Strombidiidae_M	Strombidiidae_M_unclassified	Strombidiidae_M_unclassified	no	no
Otu01227	Eukaryota	Opisthokonta	Metazoa	Gastrotricha	Gastrotricha_X	Gastrotricha_XX	Polymerurus	Polymerurus_nodicaudus	no	no
Otu01228	Eukaryota	Stramenopiles	Stramenopiles_unclassified	Stramenopiles_unclassified	Stramenopiles_unclassified	Stramenopiles_unclassified	Stramenopiles_unclassified	Stramenopiles_unclassified	no	no
Otu01229	Eukaryota	Stramenopiles	Ochrophyta	Bacillariophyta	Bacillariophyta_X	Polar-centric-Mediophyceae	Chaetoceros	Chaetoceros_unclassified	no	no
Otu01230	Eukaryota	Stramenopiles	Ochrophyta	Bacillariophyta	Bacillariophyta_X	Araphid-pennate	Araphid-pennate_unclassified	Araphid-pennate_unclassified	no	no
Otu01231	Eukaryota	Alveolata	Dinoflagellata	Dinophyceae	Prorocentrales	Prorocentraceae	Prorocentrum	Prorocentrum_sp.	yes	no
Otu01232	Eukaryota	Archaeplastida	Chlorophyta	Mamiellophyceae	Mamiellales	Bathycoccaceae	Ostreococcus	Ostreococcus_clade_B	no	no
Otu01233	Eukaryota	Opisthokonta	Metazoa	Craniata	Craniata_X	Teleostei	Gambusia	Gambusia_holbrooki	no	no
Otu01234	Eukaryota	Opisthokonta	Choanoflagellida	Choanoflagellatea	Choanoflagellatea_unclassified	Choanoflagellatea_unclassified	Choanoflagellatea_unclassified	Choanoflagellatea_unclassified	no	no
Otu01235	Eukaryota	Alveolata	Ciliophora	Spirotrichea	Hypotrichia	Oxytrichidae	Oxytrichidae_unclassified	Oxytrichidae_unclassified	no	no
Otu01236	Eukaryota	Archaeplastida	Chlorophyta	Ulvophyceae	Ulvales-relatives	Ulvales-relatives_X	Ulva	Ulva_unclassified	no	no
Otu01238	Eukaryota	Hacrobia	Cryptophyta	Cryptophyceae	Cryptomonadales	Cryptomonadales_X	Proteomonas	Proteomonas_sulcata	no	no
Otu01239	Eukaryota	Rhizaria	Cercozoa	Filosa-Thecofilosea	Cryomonadida	Rhogostoma-lineage	Rhogostoma	Rhogostoma_sp.	no	no
Otu01240	Eukaryota	Opisthokonta	Fungi	Chytridiomycota	Chytridiomycotina	Chytridiomycetes	Chytridiomycetes_unclassified	Chytridiomycetes_unclassified	no	no
Otu01241	Eukaryota	Alveolata	Dinoflagellata	Syndiniales	Dino-Group-II	Dino-Group-II-Clade-6	Dino-Group-II-Clade-6_X	Dino-Group-II-Clade-6_X_sp.	no	no
Otu01242	Eukaryota	Stramenopiles	Ochrophyta	Dictyochophyceae	Dictyochophyceae_X	Pedinellales	Pedinellales_unclassified	Pedinellales_unclassified	no	no
Otu01243	Eukaryota	Opisthokonta	Metazoa	Gastrotricha	Gastrotricha_X	Gastrotricha_XX	Chaetonotus	Chaetonotus_unclassified	no	no
Otu01244	Eukaryota	Alveolata	Dinoflagellata	Syndiniales	Dino-Group-II	Dino-Group-II_unclassified	Dino-Group-II_unclassified	Dino-Group-II_unclassified	no	no
Otu01245	Eukaryota	Stramenopiles	Sagenista	Labyrinthulomycetes	Thraustochytriales	Thraustochytriaceae	Amphifilidae	Amphifilidae_sp.	no	no
Otu01246	Eukaryota	Archaeplastida	Chlorophyta	Mamiellophyceae	Mamiellales	Mamiellaceae	Micromonas	Micromonas_bravo_B2	no	no
Otu01247	Eukaryota	Alveolata	Ciliophora	Phyllopharyngea	Cyrtophoria_4	Chilodonellidae	Chilodonellidae_unclassified	Chilodonellidae_unclassified	no	no
Otu01248	Eukaryota	Opisthokonta	Fungi	Fungi_unclassified	Fungi_unclassified	Fungi_unclassified	Fungi_unclassified	Fungi_unclassified	no	no
Otu01249	Eukaryota	Archaeplastida	Chlorophyta	Chlorophyceae	Chlamydomonadales	Chlamydomonadales_X	Chlamydomonas	Chlamydomonas_unclassified	no	no
Otu01250	Eukaryota	Rhizaria	Cercozoa	Filosa-Imbricatea	Filosa-Imbricatea_unclassified	Filosa-Imbricatea_unclassified	Filosa-Imbricatea_unclassified	Filosa-Imbricatea_unclassified	no	no
Otu01251	Eukaryota	Archaeplastida	Chlorophyta	Chlorophyceae	Chlamydomonadales	Chlamydomonadales_X	Chlamydomonadales_X_unclassified	Chlamydomonadales_X_unclassified	no	no
Otu01252	Eukaryota	Alveolata	Dinoflagellata	Syndiniales	Dino-Group-I	Dino-Group-I-Clade-5	Dino-Group-I-Clade-5_X	Dino-Group-I-Clade-5_X_sp.	no	no
Otu01253	Eukaryota	Alveolata	Dinoflagellata	Dinophyceae	Dinophyceae_unclassified	Dinophyceae_unclassified	Dinophyceae_unclassified	Dinophyceae_unclassified	no	no
Otu01254	Eukaryota	Stramenopiles	Opalozoa	Bicoecea	Pseudodendromonadales	Pseudodendromonadales_X	Pseudodendromonadales_X_unclassified	Pseudodendromonadales_X_unclassified	no	no
Otu01255	Eukaryota	Hacrobia	Cryptophyta	Cryptophyceae	Cryptomonadales	Cryptomonadales_X	Cryptomonas	Cryptomonas_unclassified	no	no
Otu01256	Eukaryota	Stramenopiles	Ochrophyta	Chrysophyceae	Chrysophyceae_X	Chrysophyceae_Clade-B2	Chrysophyceae_Clade-B2_unclassified	Chrysophyceae_Clade-B2_unclassified	no	no
Otu01257	Eukaryota	Alveolata	Dinoflagellata	Syndiniales	Dino-Group-II	Dino-Group-II-Clade-15	Dino-Group-II-Clade-15_X	Dino-Group-II-Clade-15_X_sp.	no	no
Otu01258	Eukaryota	Opisthokonta	Metazoa	Annelida	Annelida_X	Annelida_XX	Dasybranchus	Dasybranchus_sp.	no	no
Otu01259	Eukaryota	Alveolata	Ciliophora	Phyllopharyngea	Cyrtophoria_4	Chilodonellidae	Chilodonella	Chilodonella_unclassified	no	no
Otu01260	Eukaryota	Hacrobia	Haptophyta	Prymnesiophyceae	Prymnesiales	Prymnesiaceae	Prymnesium	Prymnesium_sp.	yes	no
Otu01261	Eukaryota	Archaeplastida	Chlorophyta	Ulvophyceae	Ulvophyceae_unclassified	Ulvophyceae_unclassified	Ulvophyceae_unclassified	Ulvophyceae_unclassified	no	no
Otu01262	Eukaryota	Alveolata	Apicomplexa	Colpodellidea	Colpodellida	Alphamonaceae	Alphamonadea_ALPH2	Alphamonadea_ALPH2_sp.	no	no
Otu01263	Eukaryota	Opisthokonta	Metazoa	Rotifera	Rotifera_X	Rotifera_XX	Rotifera_XX_unclassified	Rotifera_XX_unclassified	no	no
Otu01264	Eukaryota	Opisthokonta	Fungi	Cryptomycota	Cryptomycotina	Cryptomycotina_X	Cryptomycotina_XX	Cryptomycotina_XX_sp.	no	no
Otu01265	Eukaryota	Alveolata	Dinoflagellata	Dinophyceae	Dinophyceae_X	Tovelliaceae	Woloszynskia	Woloszynskia_unclassified	no	no
Otu01266	Eukaryota	Stramenopiles	Ochrophyta	Raphidophyceae	Raphidophyceae_X	Raphidophyceae_XX	Raphidophyceae_XXX	Raphidophyceae_XXX_sp.	no	no
Otu01267	Eukaryota	Alveolata	Dinoflagellata	Dinophyceae	Gymnodiniales	Warnowiaceae	Warnowiaceae_unclassified	Warnowiaceae_unclassified	no	no
Otu01268	Eukaryota	Opisthokonta	Metazoa	Cnidaria	Cnidaria_X	Anthozoa	Porites	Porites_cylindrica	no	no
Otu01269	Eukaryota	Opisthokonta	Fungi	Cryptomycota	Cryptomycotina	Cryptomycotina_X	Rozella	Rozella_allomycis	no	no
Otu01270	Eukaryota	Opisthokonta	Metazoa	Annelida	Annelida_X	Annelida_XX	Notomastus	Notomastus_latericeus	no	no
Otu01271	Eukaryota	Hacrobia	Haptophyta	Prymnesiophyceae	Prymnesiales	Chrysochromulinaceae	Chrysochromulina	Chrysochromulina_sp.	yes	no
Otu01272	Eukaryota	Alveolata	Ciliophora	Oligohymenophorea	Oligohymenophorea_unclassified	Oligohymenophorea_unclassified	Oligohymenophorea_unclassified	Oligohymenophorea_unclassified	no	no
Otu01273	Eukaryota	Rhizaria	Cercozoa	Filosa-Sarcomonadea	Glissomonadida	Glissomonadida_Clade-Y	Glissomonadida_Clade-Y_X	Glissomonadida_Clade-Y_X_sp.	no	no
Otu01274	Eukaryota	Hacrobia	Cryptophyta	Cryptophyceae	Cryptomonadales	Cryptomonadales_X	Cryptomonas	Cryptomonas_unclassified	no	no
Otu01275	Eukaryota	Opisthokonta	Choanoflagellida	Choanoflagellatea	Craspedida	Monosigidae_Group_A	Monosigidae_Group_A_X	Monosigidae_Group_A_X_sp.	no	no
Otu01277	Eukaryota	Alveolata	Dinoflagellata	Syndiniales	Dino-Group-II	Dino-Group-II-Clade-4	Dino-Group-II-Clade-4_X	Dino-Group-II-Clade-4_X_sp.	no	no
Otu01278	Eukaryota	Alveolata	Ciliophora	Spirotrichea	Choreotrichida	Choreotrichida_unclassified	Choreotrichida_unclassified	Choreotrichida_unclassified	no	no
Otu01280	Eukaryota	Rhizaria	Cercozoa	Filosa-Sarcomonadea	Glissomonadida	Allapsidae	Viridiraptor	Viridiraptor_invadens	no	no
Otu01281	Eukaryota	Stramenopiles	Sagenista	Labyrinthulomycetes	Thraustochytriales	Thraustochytriaceae	Thraustochytriaceae_unclassified	Thraustochytriaceae_unclassified	no	no
Otu01282	Eukaryota	Stramenopiles	Ochrophyta	Bacillariophyta	Bacillariophyta_X	Raphid-pennate	Nitzschia	Nitzschia_unclassified	yes	no
Otu01283	Eukaryota	Eukaryota_unclassified	Eukaryota_unclassified	Eukaryota_unclassified	Eukaryota_unclassified	Eukaryota_unclassified	Eukaryota_unclassified	Eukaryota_unclassified	no	no
Otu01284	Eukaryota	Stramenopiles	Sagenista	MAST-7	MAST-7E	MAST-7E_X	MAST-7E_XX	MAST-7E_XX_sp.	no	no
Otu01285	Eukaryota	Rhizaria	Cercozoa	Endomyxa	Vampyrellida	Leptophryidae	Leptophrys	Leptophrys_vorax	no	no
Otu01286	Eukaryota	Rhizaria	Cercozoa	Filosa-Imbricatea	Filosa-Imbricatea_X	Novel-clade-2	Novel-clade-2_X	Novel-clade-2_X_sp.	no	no
Otu01287	Eukaryota	Hacrobia	Cryptophyta	Cryptophyceae	Cryptophyceae_X	Basal_Cryptophyceae-2	Basal_Cryptophyceae-2_X	Basal_Cryptophyceae-2_X_sp.	no	no
Otu01288	Eukaryota	Archaeplastida	Rhodophyta	Florideophyceae	Gigartinales	Gigartinales_X	Metapeyssonnelia	Metapeyssonnelia_sp.	no	no
Otu01289	Eukaryota	Alveolata	Dinoflagellata	Syndiniales	Dino-Group-II	Dino-Group-II-Clade-4	Dino-Group-II-Clade-4_X	Dino-Group-II-Clade-4_X_sp.	no	no
Otu01290	Eukaryota	Alveolata	Dinoflagellata	Dinophyceae	Prorocentrales	Prorocentraceae	Prorocentrum	Prorocentrum_sp.	yes	no
Otu01291	Eukaryota	Alveolata	Ciliophora	Armophorea	Armophorea_X	Metopidae	Metopus_1	Metopus_contortus	no	no
Otu01292	Eukaryota	Stramenopiles	Opalozoa	MAST-3	MAST-3J	MAST-3J_X	MAST-3J_XX	MAST-3J_XX_sp.	no	no
Otu01293	Eukaryota	Alveolata	Ciliophora	Oligohymenophorea	Oligohymenophorea_X	Urocentridae	Urocentrum	Urocentrum_turbo	no	no
Otu01294	Eukaryota	Eukaryota_unclassified	Eukaryota_unclassified	Eukaryota_unclassified	Eukaryota_unclassified	Eukaryota_unclassified	Eukaryota_unclassified	Eukaryota_unclassified	no	no
Otu01295	Eukaryota	Archaeplastida	Chlorophyta	Chlorophyceae	Sphaeropleales	Sphaeropleales_X	Sphaeropleales_X_unclassified	Sphaeropleales_X_unclassified	no	no
Otu01296	Eukaryota	Alveolata	Dinoflagellata	Syndiniales	Dino-Group-II	Dino-Group-II-Clade-4	Dino-Group-II-Clade-4_X	Dino-Group-II-Clade-4_X_sp.	no	no
Otu01297	Eukaryota	Alveolata	Ciliophora	Oligohymenophorea	Peniculia	Frontoniidae_1	Frontonia_1	Frontonia_1_unclassified	no	no
Otu01298	Eukaryota	Opisthokonta	Metazoa	Platyhelminthes	Turbellaria	Catenulida	Stenostomum	Stenostomum_sp.	no	no
Otu01299	Eukaryota	Alveolata	Ciliophora	Spirotrichea	Strombidiida	Strombidiidae_R	Strombidiidae_R_unclassified	Strombidiidae_R_unclassified	no	no
[truncated: 21,581 more rows]
